# Supplementary material for: Broadened quantum critical ground state in a disordered superconducting thin film
Source: Nat Commun. 2024 Mar 16;15:2388. doi: 10.1038/s41467-024-46628-7 (PMC10944498; doi:10.1038/s41467-024-46628-7)
Supplement: Supplementary file 3 — Source Data [file 41467_2024_46628_MOESM3_ESM.xlsx]

## Sheet: R_sheet(ohm)_suppl
B_0.07K(T)	R_0.07K(ohm)	B_0.1K(T)	R_0.1K(ohm)	B_0.14K(T)	R_0.14K(ohm)	B_0.2K(T)	R_0.2K(ohm)	B_0.3K(T)	R_0.3K(ohm)	B_0.4K(T)	R_0.4K(ohm)	B_0.6K(T)	R_0.6K(ohm)	B_0.8K(T)	R_0.8K(ohm)	B_1.0K(T)	R_1.0K(ohm)	B_1.2K(T)	R_1.2K(ohm)	B_1.6K(T)	R_1.6K(ohm)	B_2.0K(T)	R_2.0K(ohm)	B_2.2K(T)	R_2.2K(ohm)
2.0011	-0.1343	2.0014	0.049306	1.6048	0.010108	1.3597	0.023357	1.2011	-0.06033	1.001	-0.02204	0.5058	0.026114	0.3119	0.030377	0.0083	-0.00068474	0.0084	-0.0001906	0.0085	1.2264	0.0088	12.865	0.008	36.281
2.0016	-0.2191	2.0028	0.037922	1.6063	0.014732	1.3624	0.019589	1.2038	-0.042632	1.0035	-0.049652	0.5113	0.029434	0.3175	0.021658	0.0088	-0.0035144	0.0085	-0.00072582	0.0085	1.2263	0.0258	12.221	0.0093	36.113
2.0024	-0.19076	2.0043	0.029628	1.6078	-0.00094907	1.3649	0.034692	1.2067	-0.01885	1.0073	-0.027288	0.5169	0.032503	0.323	0.0024913	0.0102	-0.0039241	0.0096	-0.0013634	0.0088	1.2179	0.0426	13.129	0.0134	37.476
2.0039	-0.16848	2.0069	0.030871	1.6108	0.017858	1.3692	0.031602	1.2099	-0.009687	1.0137	-0.015724	0.5225	0.012858	0.3285	0.018876	0.0126	-0.0072202	0.0115	-0.0012366	0.0101	1.174	0.0605	14.252	0.0175	39.101
2.0061	-0.13539	2.0104	0.028851	1.6138	0.040901	1.3723	0.036606	1.2133	0.013578	1.0224	-0.014759	0.5279	0.014748	0.3339	0.019771	0.015	-0.0085402	0.0145	-0.000449	0.015	1.206	0.0786	15.273	0.0217	41.216
2.0088	-0.083669	2.0141	0.010984	1.6168	0.060412	1.3745	0.03722	1.2167	0.000212	1.0333	-0.016885	0.5336	0.016374	0.3394	0.017015	0.0184	-0.0068413	0.0184	-0.0014792	0.0232	1.2641	0.0973	16.703	0.0258	42.139
2.0117	-0.070767	2.0178	-0.0012366	1.6198	0.049917	1.3762	0.039509	1.2202	0.012765	1.0445	0.0096511	0.5391	0.010141	0.3447	0.027748	0.0224	-0.0028865	0.0232	-0.00025996	0.035	1.3103	0.1158	18.372	0.0301	43.366
2.0147	-0.040885	2.0215	0.018156	1.6227	0.047509	1.3775	0.035524	1.2236	0.044432	1.0555	0.014689	0.5447	-0.00040212	0.3556	0.030853	0.0264	-0.0024451	0.0281	0.0025497	0.0502	1.3959	0.1341	19.848	0.0341	44.104
2.0177	-0.012467	2.0253	0.051731	1.6257	0.039769	1.3795	0.026184	1.2266	0.073839	1.0666	0.036199	0.5503	0.0062216	0.3611	0.030966	0.0298	0.00012555	0.0332	0.0038626	0.0681	1.5372	0.1529	21.47	0.0385	44.933
2.0207	0.070489	2.029	0.058407	1.6286	0.066747	1.382	0.0097459	1.2295	0.07256	1.0776	0.048556	0.5559	0.0074644	0.3665	0.030591	0.0338	-0.00021334	0.0382	0.0036578	0.0862	1.6317	0.1715	23.264	0.0426	46.834
2.0237	0.093207	2.0327	0.077803	1.6315	0.068545	1.3848	0.014679	1.2326	0.063314	1.0886	0.022403	0.5614	0.010935	0.372	0.032354	0.0378	-0.0012839	0.0434	0.0038945	0.1046	1.7368	0.1901	25.178	0.047	48.171
2.0267	0.071926	2.0364	0.091944	1.6345	0.068719	1.3876	0.010909	1.2358	0.054597	1.0996	0.018258	0.567	0.012448	0.3829	0.028855	0.042	-0.001519	0.0486	0.0035656	0.1232	1.8576	0.2082	27.316	0.0515	49.766
2.0297	0.033547	2.0401	0.10933	1.6374	0.064631	1.3904	0.0022376	1.239	0.025284	1.1107	0.0013019	0.5721	0.02008	0.3884	0.013889	0.0456	0.0015962	0.054	0.0013863	0.1417	1.9998	0.2267	29.568	0.0559	51.59
2.0326	0.0030658	2.0438	0.12312	1.6404	0.063514	1.3932	0.0049337	1.2421	0.010946	1.1218	-0.022985	0.5776	-0.0004198	0.394	0.012035	0.0497	0.0033904	0.0594	0.0020858	0.1603	2.1651	0.2456	32.103	0.0605	52.847
2.0356	0.031634	2.0475	0.13417	1.6434	0.057629	1.3959	0.0046306	1.2453	0.02429	1.1328	-0.024541	0.5826	-0.0029372	0.3995	-0.0045403	0.054	0.0039961	0.0649	0.0020541	0.1787	2.3535	0.2643	34.813	0.0651	54.807
2.0386	0.051372	2.0512	0.1583	1.6463	0.065228	1.3987	0.020235	1.2481	-0.0043968	1.144	0.020708	0.5887	-0.012872	0.4051	-0.030917	0.0585	0.004846	0.0704	0.0043686	0.1972	2.5745	0.2825	37.514	0.0697	56.701
2.0416	0.10416	2.055	0.15067	1.6493	0.040895	1.4015	0.025397	1.2509	-0.008589	1.1551	-0.0062516	0.5943	-0.020976	0.4106	-0.025681	0.0627	0.0082601	0.0759	0.0078598	0.2157	2.8088	0.3014	40.472	0.0742	57.689
2.0446	0.092041	2.0586	0.11553	1.6523	0.033981	1.4043	0.020711	1.2537	-0.046112	1.1662	0.032147	0.5997	-0.022232	0.4162	-0.0075365	0.0666	0.0063003	0.0815	0.011061	0.2342	3.0659	0.3197	43.347	0.0789	58.514
2.0476	0.094315	2.0624	0.13118	1.6553	0.028401	1.4071	0.020291	1.2565	-0.037126	1.1773	0.040145	0.6054	-0.008133	0.4218	-0.0062489	0.071	0.0046345	0.087	0.012767	0.2528	3.3424	0.3385	46.854	0.0835	60.523
2.0506	0.06719	2.0661	0.13031	1.6583	0.008178	1.41	0.028318	1.2593	-0.037323	1.1884	0.054825	0.6109	0.012154	0.4274	-0.0007862	0.0754	0.0051381	0.0925	0.016985	0.2715	3.6349	0.3569	50.192	0.088	62.733
2.0536	-0.0038321	2.0698	0.12324	1.6612	0.028245	1.4128	0.023245	1.2623	-0.040308	1.1995	0.076519	0.6166	0.027012	0.433	0.0086106	0.0798	0.005177	0.0981	0.0215	0.2901	3.9339	0.3753	53.552	0.0926	64.226
2.0566	0.0024173	2.0735	0.093567	1.6642	0.021416	1.4155	0.015407	1.2653	-0.023716	1.2106	0.080416	0.622	0.022353	0.4386	0.01803	0.0835	0.0022892	0.1036	0.024516	0.3089	4.2645	0.3937	57.316	0.0971	65.491
2.0596	-0.03656	2.0772	0.098656	1.6672	0.02594	1.4183	0.0082207	1.2687	-0.039736	1.2217	0.061253	0.6277	0.022711	0.4443	0.0061602	0.0879	0.0011093	0.1091	0.028456	0.3276	4.6031	0.4122	61.104	0.1017	65.836
2.0625	-0.07495	2.0809	0.10566	1.6702	0.044179	1.4211	0.0058126	1.272	-0.036903	1.2328	0.057206	0.6333	0.03561	0.4499	0.0099663	0.0923	0.00098956	0.1146	0.035366	0.3462	4.9565	0.4304	64.733	0.1063	67.346
2.0655	-0.12678	2.0846	0.11079	1.6732	0.015544	1.4239	-0.001125	1.2753	-0.019654	1.2439	0.051696	0.6388	0.030842	0.4555	0.014783	0.0967	-0.00045894	0.1202	0.04176	0.3651	5.3303	0.449	68.596	0.111	69.45
2.0685	-0.13698	2.0883	0.095206	1.6762	0.022935	1.4267	-0.0002357	1.2785	-0.045286	1.255	0.064417	0.6442	0.0051282	0.4611	0.026852	0.1006	-0.00079644	0.1257	0.049545	0.384	5.7176	0.4674	72.715	0.1156	71.69
2.0715	-0.085078	2.092	0.091029	1.6792	0.036082	1.4294	-0.0036907	1.2816	-0.039686	1.2661	0.084127	0.6499	0.012082	0.4667	0.01383	0.1048	-0.0018349	0.1313	0.058256	0.4028	6.114	0.4857	76.707	0.1204	73.973
2.0745	-0.05047	2.0957	0.08702	1.6822	0.031294	1.4322	-0.010948	1.2843	-0.051306	1.2771	0.087416	0.6554	0.0011028	0.4723	0.018478	0.1091	-0.00043466	0.1368	0.06936	0.4216	6.5373	0.5041	80.725	0.1251	74.027
2.0774	-0.057468	2.0994	0.096091	1.6852	0.054151	1.4349	0.0028617	1.2871	-0.04755	1.2859	0.093793	0.6609	-0.01098	0.4778	0.028273	0.1135	5.292e-05	0.1424	0.077958	0.4405	6.9764	0.5226	85.012	0.1296	74.917
2.0804	-0.059946	2.1031	0.11601	1.6881	0.03827	1.4376	0.0028873	1.2899	-0.016744	1.2925	0.095896	0.6666	-0.0098335	0.4833	0.038721	0.1178	0.0019109	0.1479	0.088255	0.4591	7.4268	0.5411	89.32	0.1344	76.933
2.0834	-0.013238	2.1068	0.13093	1.6911	0.036976	1.4403	-0.001096	1.2927	0.0052287	1.2968	0.12942	0.6719	-0.0035245	0.4888	0.033657	0.1215	0.0021865	0.1534	0.097954	0.4777	7.904	0.5594	93.245	0.1389	78.029
2.0863	0.067425	2.1106	0.1051	1.694	0.049345	1.4431	-0.0031533	1.2955	0.027933	1.299	0.1144	0.6776	-0.019388	0.4943	0.045649	0.1258	0.0038396	0.159	0.10842	0.4963	8.4182	0.5777	97.456	0.1435	79.516
2.0893	0.079532	2.1143	0.085814	1.697	0.030284	1.4459	-0.0018196	1.2982	0.0079338	1.299	0.09612	0.683	0.0068263	0.4997	0.053329	0.1301	0.003077	0.1645	0.11928	0.5148	8.9422	0.5964	101.76	0.1483	81.72
2.0923	0.080168	2.1181	0.09158	1.7	0.021438	1.4487	-0.0018226	1.301	0.0083853	1.2991	0.10594	0.6886	0.0048761	0.5051	0.046845	0.1345	0.0021019	0.17	0.13151	0.5332	9.5016	0.6149	105.94	0.1528	83.049
2.0953	0.087305	2.1218	0.099579	1.703	0.012022	1.4515	0.015134	1.3038	0.016011	1.2991	0.093199	0.6942	-0.0057287	0.5106	0.031656	0.1382	0.0015983	0.1755	0.14466	0.5517	10.085	0.6334	110.25	0.1573	84.867
2.0983	0.12066	2.1256	0.10803	1.7059	-0.0039519	1.4543	0.009413	1.3066	0.0030108	1.2991	0.078391	0.6999	-0.012085	0.5161	0.040611	0.1425	0.0010545	0.1811	0.15952	0.5702	10.712	0.6517	114.41	0.162	86.28
2.1013	0.078035	2.1293	0.10528	1.7089	-0.00036866	1.4571	0.012508	1.3094	0.035704	1.2992	0.060228	0.7053	0.027241	0.5216	0.041081	0.1469	0.0017854	0.1866	0.17478	0.5887	11.366	0.6702	118.32	0.1665	87.191
2.1043	0.11336	2.133	0.091248	1.7119	-0.0068188	1.4599	0.019118	1.3121	0.031219	1.2992	0.034393	0.7108	0.0096949	0.5272	0.053226	0.1514	0.0019885	0.1921	0.19017	0.6072	12.07	0.6886	122.29	0.1711	88.12
2.1073	0.15327	2.1367	0.077525	1.7149	0.0077066	1.4627	0.03525	1.3149	0.017889	1.2993	0.047131	0.7165	0.0067195	0.5328	0.052719	0.1555	0.0047652	0.1976	0.20694	0.6259	12.814	0.7076	126.51	0.1757	91.277
2.1103	0.16409	2.1404	0.09868	1.7179	0.0098756	1.4656	0.032406	1.3178	-0.014694	1.2993	0.062235	0.7219	-0.0077663	0.5383	0.057249	0.1596	0.0044812	0.2031	0.22419	0.6445	13.614	0.7263	130.72	0.1803	92.234
2.1133	0.12134	2.1441	0.11242	1.7209	0.0081722	1.4684	0.034668	1.3207	-0.0042426	1.3005	0.043624	0.7276	0.010427	0.5439	0.067097	0.1641	0.0061661	0.2087	0.23975	0.6631	14.465	0.7445	134.59	0.1847	93.789
2.1163	0.11168	2.1478	0.10585	1.7239	0.022584	1.4712	0.028935	1.3237	-0.0095361	1.3025	0.036859	0.7332	-0.0026481	0.5494	0.063228	0.1686	0.0041614	0.2143	0.25728	0.6816	15.353	0.7629	138.31	0.1892	96.117
2.1192	0.13686	2.1515	0.096325	1.7269	0.014332	1.474	0.027955	1.3267	-0.0083284	1.3044	0.034425	0.7385	-0.0044142	0.555	0.049761	0.173	0.0049654	0.2199	0.27554	0.7002	16.286	0.7813	141.97	0.1938	97.797
2.1222	0.12446	2.1553	0.1059	1.7298	0.024732	1.4768	0.033336	1.3297	0.0044353	1.3067	0.031205	0.7444	0.0011987	0.5606	0.062815	0.1767	0.0021972	0.2255	0.29563	0.7186	17.287	0.8002	145.85	0.1984	99.926
2.1251	0.14382	2.159	0.11322	1.7328	0.0088168	1.4795	0.021876	1.3325	0.028196	1.31	0.013489	0.7722	-0.018644	0.5662	0.05943	0.1811	0.0026302	0.231	0.31297	0.7372	18.309	0.8186	149.58	0.2031	101.56
2.1281	0.12319	2.1628	0.11758	1.7358	0.0019733	1.4823	0.018285	1.3353	0.015438	1.3123	0.014324	0.7779	0.0080255	0.5718	0.056888	0.1855	0.0023068	0.2366	0.33208	0.7558	19.397	0.8369	153	0.2076	102.69
2.131	0.0077175	2.1665	0.13269	1.7387	-0.0089042	1.4851	0.022633	1.3381	0.041467	1.3148	0.01762	0.7833	0.0036486	0.5774	0.078574	0.1899	0.0061049	0.2422	0.35267	0.7744	20.53	0.8554	156.57	0.2123	103.78
2.134	-0.031742	2.1702	0.1401	1.7417	-0.0034809	1.4879	0.027061	1.3409	0.049836	1.3185	0.0042401	0.789	-0.011034	0.583	0.1066	0.1936	0.0094336	0.2478	0.37276	0.793	21.723	0.874	160.14	0.2168	106.14
2.137	-0.059899	2.1739	0.11723	1.7447	-0.010451	1.4907	0.024664	1.3436	0.047932	1.3229	0.028265	0.7943	0.0005156	0.5885	0.10696	0.198	0.013562	0.2534	0.39299	0.8115	22.94	0.8926	163.14	0.2215	107.45
2.14	-0.033704	2.1776	0.10854	1.7476	0.0068147	1.4935	0.026705	1.3464	0.056885	1.3274	0.039166	0.7999	0.012899	0.5941	0.12965	0.2025	0.015034	0.259	0.41657	0.8301	24.243	0.911	166.22	0.2262	107.96
2.143	-0.031571	2.1812	0.1381	1.7506	-0.010784	1.4962	0.022413	1.3492	0.091889	1.3327	0.053543	0.8056	0.016892	0.5997	0.1351	0.2069	0.016433	0.2646	0.43975	0.8486	25.612	0.9293	169.38	0.2308	110.11
2.146	-0.026	2.1849	0.1461	1.7535	0.0070046	1.499	0.040403	1.352	0.13077	1.3383	0.081076	0.8112	0.01551	0.6052	0.12495	0.211	0.01508	0.2701	0.46212	0.8671	27.015	0.9478	172.46	0.2354	111.23
2.1489	-0.063593	2.1887	0.13362	1.7565	0.0063751	1.5018	0.044562	1.3552	0.1167	1.3438	0.074649	0.8167	0.027262	0.6107	0.12175	0.215	0.013482	0.2757	0.48334	0.8856	28.48	0.9662	175.34	0.24	113.13
2.1519	-0.055248	2.1923	0.1181	1.7595	0.017492	1.5046	0.024833	1.3584	0.14662	1.3494	0.076966	0.8224	0.019868	0.6163	0.15025	0.2194	0.012838	0.2812	0.50477	0.9042	30.03	0.985	178.29	0.2447	114.25
2.1549	-0.063132	2.1961	0.10357	1.7625	0.034891	1.5074	0.027024	1.3615	0.11049	1.3549	0.10099	0.8279	0.016563	0.6219	0.16034	0.2238	0.014867	0.2867	0.5254	0.9227	31.658	1.0034	180.91	0.2492	115.1
2.1579	-0.015941	2.1998	0.069069	1.7655	0.010193	1.5102	0.022832	1.3647	0.1196	1.3605	0.10239	0.8334	0.019613	0.6274	0.17402	0.2282	0.016103	0.2923	0.54532	0.9412	33.305	1.0221	183.43	0.2539	116.04
2.1609	0.035322	2.2035	0.080028	1.7685	-0.0043474	1.513	0.019483	1.3678	0.12488	1.3662	0.11148	0.8389	0.029708	0.633	0.17912	0.232	0.018731	0.2979	0.56486	0.9598	35.075	1.0406	186.03	0.2586	116.32
2.1638	0.020964	2.2072	0.097849	1.7715	0.0097475	1.5158	0.017335	1.3706	0.1394	1.3718	0.11612	0.8444	0.034915	0.6386	0.16172	0.2364	0.018408	0.3034	0.58622	0.9783	36.879	1.0594	188.4	0.2631	117.57
2.1668	0.11235	2.2109	0.1316	1.7744	0.0080452	1.5186	0.011998	1.3733	0.14731	1.3773	0.13416	0.8723	0.077438	0.6442	0.15445	0.2408	0.021593	0.309	0.60508	0.9968	38.746	1.0782	190.68	0.2679	120.63
2.1698	0.065999	2.2146	0.13319	1.7774	0.010298	1.5213	0.0077206	1.376	0.096714	1.3829	0.15119	0.878	0.083994	0.6498	0.13984	0.2452	0.023511	0.3146	0.6258	1.0152	40.65	1.0966	192.97	0.2724	123.12
2.1728	0.039459	2.2183	0.13183	1.7803	0.027684	1.5241	0.018726	1.3787	0.060405	1.3891	0.15626	0.8835	0.087359	0.6554	0.1307	0.2489	0.024778	0.3201	0.64702	1.0337	42.624	1.1151	195.03	0.277	124
2.1757	0.097254	2.222	0.16362	1.7833	0.0017029	1.5269	0.0093703	1.3814	0.057594	1.3964	0.1462	0.8891	0.078312	0.6609	0.14274	0.2533	0.026942	0.3257	0.66894	1.0522	44.635	1.1339	197.26	0.2818	124.86
2.1787	0.14395	2.2256	0.18462	1.7863	0.030426	1.5296	0.0079274	1.3842	0.03302	1.4048	0.15623	0.8946	0.058228	0.6665	0.16429	0.2577	0.031331	0.3312	0.68959	1.0706	46.723	1.1523	199.45	0.2864	126.33
2.1817	0.18311	2.2294	0.19441	1.7892	0.034728	1.5324	0.004926	1.387	0.071337	1.4144	0.1599	0.9001	0.091844	0.6721	0.18382	0.2621	0.033801	0.3368	0.71369	1.089	48.861	1.1711	201.28	0.2909	127.53
2.1847	0.15681	2.2331	0.20624	1.7921	0.043994	1.5352	0.014172	1.3898	0.052542	1.425	0.16311	0.9056	0.072971	0.6776	0.20051	0.2662	0.034792	0.3424	0.73395	1.1075	51.063	1.1898	203.15	0.2956	128.39
2.1877	0.14926	2.2368	0.19592	1.7951	0.040779	1.5379	0.0050285	1.3925	0.058121	1.4361	0.12409	0.9112	0.082565	0.6832	0.22338	0.2702	0.038024	0.348	0.7551	1.1259	53.317	1.2083	204.87	0.3002	129.02
2.1907	0.18742	2.2406	0.18642	1.7981	0.033167	1.5407	-0.010634	1.3954	0.036065	1.4471	0.14312	0.9168	0.090893	0.6887	0.22379	0.2747	0.041202	0.3536	0.77567	1.1445	55.656	1.2266	206.51	0.3048	129.83
2.1937	0.20135	2.2444	0.19086	1.8011	0.024646	1.5435	-0.0047483	1.3982	-0.0089724	1.4581	0.15628	0.9226	0.10056	0.6943	0.23876	0.2791	0.042769	0.3591	0.79619	1.163	58.061	1.245	208.23	0.3095	132.42
2.1967	0.25575	2.2481	0.18844	1.8041	0.039091	1.5463	0.0046983	1.4009	0.033379	1.4691	0.1582	0.9278	0.070641	0.6998	0.21362	0.2835	0.045019	0.3647	0.81401	1.1815	60.536	1.2635	209.84	0.3142	134.05
2.1997	0.23821	2.2518	0.18802	1.8071	0.029207	1.5491	0.014319	1.4037	0.032423	1.4801	0.18111	0.9336	0.079989	0.7054	0.2281	0.2873	0.046153	0.3703	0.83383	1.2002	63.101	1.2818	211.52	0.3187	134.71
2.2027	0.24248	2.2555	0.18621	1.8101	0.021288	1.5519	0.027548	1.4065	0.068569	1.4911	0.19313	0.9391	0.082903	0.7109	0.22221	0.2917	0.05019	0.3759	0.85194	1.2187	65.694	1.3002	212.82	0.3233	136.69
2.2057	0.19461	2.2592	0.1772	1.813	0.010223	1.5547	0.0070431	1.4093	0.076741	1.5022	0.20514	0.9448	0.09615	0.7165	0.24006	0.2961	0.052913	0.3815	0.87127	1.2372	68.321	1.3187	214.19	0.328	138.36
2.2087	0.18995	2.2629	0.21368	1.8159	0.018919	1.5575	0.022796	1.4121	0.072441	1.5133	0.2465	0.9503	0.099464	0.722	0.24361	0.3005	0.057501	0.387	0.89093	1.2557	70.994	1.3355	215.51	0.3325	139.74
2.2117	0.16357	2.2667	0.22505	1.8189	0.020836	1.5603	0.036018	1.4149	0.055486	1.5245	0.24038	0.9558	0.097622	0.7274	0.26574	0.3043	0.064098	0.3926	0.91054	1.2743	73.696	1.354	216.66	0.3372	141.57
2.2147	0.18028	2.2705	0.21422	1.8218	0.024456	1.5631	0.031646	1.4177	0.02942	1.5356	0.25768	0.9613	0.12108	0.7329	0.28256	0.3086	0.070461	0.3981	0.92936	1.2928	76.401	1.3729	218.1	0.342	142.43
2.2176	0.18269	2.2742	0.21862	1.8248	0.020687	1.566	0.023704	1.4204	0.04915	1.5467	0.283	0.9669	0.11069	0.7383	0.30216	0.3131	0.074908	0.4037	0.94929	1.3115	79.195	1.3917	219.27	0.3464	144.01
2.2206	0.19659	2.2779	0.20524	1.8279	0.031185	1.5688	0.016209	1.4232	0.10351	1.5578	0.26894	0.9725	0.10643	0.7437	0.31399	0.3176	0.07907	0.4092	0.96606	1.3301	82.022	1.4104	220.6	0.3513	144.39
2.2235	0.2011	2.2817	0.20241	1.8309	0.032268	1.5716	0.017081	1.426	0.059735	1.5689	0.25687	0.9782	0.11332	0.7492	0.33257	0.3218	0.084579	0.4147	0.98381	1.3487	84.928	1.4293	221.62	0.3558	144.61
2.225	0.16249	2.2854	0.22659	1.8339	0.036434	1.5744	0.029455	1.4288	0.067145	1.5801	0.27648	0.9837	0.14426	0.7547	0.34265	0.3257	0.086167	0.4203	1.0029	1.3672	87.854	1.4481	222.82	0.3604	144.7
2.2286	0.16942	2.2891	0.22777	1.8369	0.02666	1.5772	0.024321	1.4316	0.050363	1.5912	0.27741	0.9894	0.14345	0.7603	0.33843	0.3301	0.093159	0.4258	1.0202	1.3853	90.782	1.4665	223.77	0.3651	146.41
2.2361	0.1763	2.2928	0.25373	1.8398	0.044789	1.5799	0.02624	1.4344	0.058565	1.6023	0.28529	0.995	0.16709	0.7659	0.32771	0.3346	0.10047	0.4313	1.0387	1.4035	93.698	1.485	224.79	0.3696	148.96
2.2398	0.14115	2.2966	0.21644	1.8428	0.048216	1.5826	0.028695	1.4374	0.07323	1.6134	0.2869	1.0005	0.17633	0.7715	0.33624	0.339	0.10729	0.4369	1.0564	1.4216	96.608	1.5032	225.7	0.3743	149.86
2.2413	0.075032	2.3003	0.20868	1.8457	0.049903	1.5853	0.034016	1.4407	0.084811	1.6245	0.32739	1.006	0.18546	0.777	0.34451	0.3427	0.10874	0.4424	1.0732	1.4398	99.546	1.5217	226.6	0.3788	150.33
2.2443	0.076844	2.304	0.23066	1.8487	0.05401	1.588	0.038608	1.444	0.057387	1.6357	0.35082	1.0117	0.20258	0.7826	0.36669	0.3471	0.11472	0.4479	1.0917	1.4581	102.54	1.5405	227.43	0.3835	150.9
2.2473	0.038104	2.3076	0.24609	1.8517	0.067091	1.5907	0.033753	1.4476	0.062427	1.6468	0.37778	1.0172	0.21856	0.7882	0.39435	0.3515	0.11947	0.4535	1.1105	1.4769	105.64	1.5589	228.29	0.3882	153.86
2.2503	0.022197	2.3113	0.24404	1.8547	0.05784	1.5935	0.044133	1.4512	0.023389	1.658	0.35838	1.0228	0.23268	0.7938	0.4144	0.3559	0.12551	0.459	1.1322	1.4955	108.76	1.578	229.11	0.3926	155.17
2.2532	-0.00076829	2.315	0.26046	1.8577	0.074278	1.5963	0.032373	1.4545	0.039622	1.6692	0.4007	1.0284	0.23881	0.7994	0.41901	0.3597	0.13125	0.4646	1.1536	1.5142	111.9	1.5962	229.93	0.3972	155.37
2.2562	-0.0022027	2.3188	0.26428	1.8607	0.071811	1.5991	0.031452	1.4577	0.022332	1.6804	0.42745	1.0339	0.24596	0.805	0.42053	0.364	0.1405	0.4701	1.1768	1.5327	114.98	1.6151	230.75	0.4021	156.63
2.2592	-0.023039	2.3225	0.26404	1.8636	0.058213	1.6019	0.03772	1.4607	0.028003	1.6915	0.43906	1.0395	0.23711	0.8106	0.41323	0.3685	0.14835	0.4756	1.1967	1.5512	118.05	1.6336	231.44	0.4067	157.81
2.2622	-0.032152	2.3262	0.27032	1.8666	0.055985	1.6047	0.036056	1.4635	-0.0059778	1.7026	0.43863	1.045	0.24988	0.8162	0.39873	0.3729	0.15515	0.4811	1.2187	1.5698	121.1	1.652	232.17	0.4113	159.44
2.2652	-0.054431	2.3299	0.28214	1.8696	0.057654	1.6075	0.040506	1.4662	-0.022921	1.7137	0.43642	1.0506	0.25262	0.8218	0.41096	0.3772	0.15701	0.4866	1.2358	1.5882	124.16	1.6704	232.88	0.416	160.91
2.2681	-0.069107	2.3336	0.31362	1.8725	0.056312	1.6104	0.047337	1.469	-0.033837	1.7249	0.4588	1.0561	0.27542	0.8274	0.42317	0.3811	0.16145	0.4922	1.2549	1.6068	127.23	1.6892	233.55	0.4204	160.8
2.2711	-0.0052705	2.3373	0.30408	1.8755	0.068168	1.6132	0.044676	1.4717	0.0022472	1.736	0.50195	1.062	0.27937	0.833	0.4458	0.3856	0.1699	0.4977	1.2751	1.6253	130.31	1.7076	234.14	0.4249	161.01
2.2741	-0.034254	2.341	0.28023	1.8785	0.076251	1.616	0.04833	1.4745	-0.01294	1.7472	0.51821	1.0674	0.30631	0.8386	0.46166	0.39	0.17877	0.5033	1.295	1.6438	133.32	1.7264	234.84	0.4297	162.94
2.2771	-0.01881	2.3447	0.28031	1.8814	0.069096	1.6188	0.042811	1.4773	-0.0061596	1.7583	0.55172	1.073	0.29625	0.8442	0.47643	0.3944	0.18815	0.5089	1.3162	1.6622	136.25	1.7454	235.4	0.4345	163.54
2.2801	-0.0065055	2.3484	0.27722	1.8844	0.077738	1.6216	0.040627	1.4801	-0.015058	1.7695	0.57951	1.0785	0.29721	0.8498	0.49	0.398	0.19674	0.5144	1.3388	1.6806	139.15	1.7636	236.04	0.4392	164.9
2.2831	0.025668	2.3522	0.26265	1.8874	0.094217	1.6244	0.044164	1.4829	0.0077068	1.7806	0.60499	1.0843	0.26697	0.8554	0.49842	0.4024	0.20705	0.52	1.364	1.6989	142.04	1.7827	236.54	0.4438	165.11
2.2861	0.020802	2.3559	0.24788	1.8904	0.082803	1.6272	0.040549	1.4857	0.00087856	1.7918	0.64031	1.0899	0.29742	0.861	0.50574	0.4069	0.21649	0.5255	1.3875	1.7174	144.9	1.8014	237.09	0.4482	166.27
2.2891	0.033519	2.3596	0.23764	1.8934	0.075067	1.63	0.029201	1.4884	0.019373	1.8029	0.66833	1.0953	0.27206	0.8666	0.51983	0.4113	0.22565	0.531	1.4127	1.7359	147.79	1.8198	237.7	0.453	167.53
2.292	0.078992	2.3634	0.26799	1.8964	0.084163	1.6327	0.031122	1.4911	0.04101	1.814	0.66925	1.101	0.29454	0.8721	0.53697	0.4152	0.22494	0.5366	1.4384	1.7545	150.69	1.838	238.18	0.4576	169.11
2.295	0.092383	2.3671	0.28005	1.8994	0.087914	1.6354	0.040339	1.4938	0.041341	1.8252	0.68282	1.1065	0.30539	0.8777	0.54596	0.4195	0.23721	0.5421	1.4622	1.773	153.52	1.8569	238.53	0.4622	170.24
2.298	0.074963	2.3708	0.29964	1.9024	0.08483	1.6381	0.052936	1.4964	0.032417	1.8363	0.67994	1.1124	0.34122	0.8832	0.55891	0.424	0.24675	0.5476	1.4852	1.7917	156.34	1.8752	239.06	0.4669	170.96
2.301	0.074394	2.3745	0.3434	1.9053	0.086847	1.6408	0.053109	1.4991	0.065718	1.8475	0.72617	1.1177	0.31699	0.8887	0.56047	0.4285	0.25476	0.5532	1.5094	1.8102	159.06	1.8938	239.43	0.4715	171.3
2.304	0.13166	2.3783	0.35415	1.9083	0.07524	1.6436	0.049154	1.5023	0.055428	1.8587	0.73277	1.1233	0.34114	0.8942	0.56234	0.4328	0.2552	0.5588	1.5357	1.8288	161.76	1.9126	239.94	0.4761	171.91
2.307	0.17885	2.3819	0.3584	1.9113	0.082241	1.6464	0.060385	1.5055	0.040461	1.8698	0.77062	1.1289	0.33128	0.8998	0.5578	0.4367	0.27094	0.5644	1.5597	1.8474	164.44	1.931	240.39	0.4807	173.46
2.31	0.23793	2.3856	0.38746	1.9143	0.096105	1.6492	0.070125	1.5087	0.020885	1.8808	0.80315	1.1343	0.30729	0.9053	0.57041	0.4411	0.27742	0.5706	1.5881	1.8661	167.09	1.9494	240.87	0.4856	174.61
2.313	0.26874	2.3893	0.39575	1.9173	0.099099	1.6521	0.067336	1.512	0.022731	1.8918	0.84943	1.1401	0.3118	0.9109	0.57552	0.4456	0.28428	0.5776	1.6241	1.8846	169.67	1.9679	241.12	0.4901	175.53
2.316	0.20947	2.3929	0.39499	1.9203	0.093846	1.6549	0.065206	1.5152	0.00087909	1.9028	0.8866	1.1457	0.34314	0.9164	0.57891	0.4499	0.29269	0.5853	1.6613	1.9033	172.23	1.9869	241.65	0.4947	176.07
2.319	0.22352	2.3966	0.37995	1.9232	0.10175	1.6577	0.057198	1.518	-0.00046235	1.9139	0.88929	1.1514	0.35466	0.922	0.59626	0.4536	0.30044	0.5937	1.7005	1.9219	174.69	2.0051	242.05	0.4995	177.36
2.322	0.21296	2.4003	0.37557	1.9261	0.11539	1.6606	0.059932	1.5208	0.036625	1.925	0.91363	1.1568	0.37928	0.9275	0.61096	0.4579	0.31028	0.6028	1.7484	1.9403	177.09	2.0234	242.28	0.5041	177.44
2.325	0.22577	2.4041	0.39556	1.9291	0.11947	1.6634	0.062141	1.5237	0.067247	1.9361	0.92872	1.1625	0.42225	0.933	0.61824	0.4622	0.32127	0.612	1.7992	1.9589	179.43	2.0424	242.7	0.5087	178.57
2.3279	0.26639	2.4078	0.38829	1.9321	0.12596	1.6662	0.054619	1.5266	0.033255	1.9472	0.94642	1.1681	0.41963	0.9386	0.6508	0.4665	0.33352	0.6212	1.8493	1.9775	181.74	2.061	242.97	0.5133	179.24
2.3309	0.32191	2.4116	0.42319	1.9351	0.10475	1.669	0.054017	1.5295	0.019969	1.9583	0.971	1.1737	0.43334	0.9442	0.67325	0.4705	0.33532	0.6305	1.9041	1.996	183.96	2.0792	243.35	0.5179	179.04
2.3339	0.3188	2.4153	0.44705	1.9381	0.089934	1.6718	0.054625	1.5325	0.03643	1.9693	0.99501	1.1795	0.44477	0.9498	0.67862	0.4746	0.35306	0.6397	1.9624	2.0146	186.15	2.0984	243.67	0.5224	179.81
2.3368	0.29976	2.4191	0.42654	1.9411	0.067889	1.6746	0.058953	1.5354	0.039879	1.9803	1.0005	1.1849	0.4465	0.9554	0.70075	0.4791	0.36493	0.649	2.0173	2.0332	188.26	2.1169	243.99	0.5271	179.73
2.3398	0.28925	2.4228	0.44799	1.9441	0.079599	1.6774	0.054918	1.5382	0.040854	1.9913	1.0533	1.1905	0.43916	0.961	0.71495	0.4835	0.37607	0.6582	2.0738	2.0516	190.33	2.1354	244.27	0.5317	181.03
2.3428	0.35277	2.4265	0.44297	1.9471	0.076698	1.6803	0.049126	1.5414	0.077376	2.0024	1.0428	1.1962	0.4518	0.9666	0.71816	0.4876	0.37939	0.6675	2.132	2.0701	192.35	2.1528	244.53	0.5363	182.29
2.3458	0.35716	2.4303	0.45649	1.9501	0.060882	1.6831	0.05391	1.5448	0.095483	2.0136	1.0922	1.2016	0.45141	0.9722	0.72295	0.4913	0.39526	0.6768	2.1919	2.0885	194.35	2.1712	244.8	0.541	182.94
2.3488	0.35408	2.434	0.47251	1.9531	0.055613	1.6859	0.056954	1.5482	0.054739	2.0248	1.088	1.2073	0.45233	0.9778	0.7397	0.4958	0.4037	0.6861	2.2513	2.1069	196.26	2.1897	245.14	0.5457	184.69
2.3518	0.35044	2.4377	0.46923	1.956	0.075336	1.6887	0.057744	1.5515	0.018311	2.0359	1.0945	1.2128	0.44845	0.9834	0.76348	0.5002	0.41212	0.6953	2.3173	2.1255	198.13	2.2085	245.45	0.5502	186.21
2.3548	0.26837	2.4413	0.46566	1.959	0.093603	1.6915	0.0589	1.5549	0.058848	2.0471	1.1174	1.2187	0.45851	0.9889	0.77658	0.5046	0.42163	0.7046	2.3857	2.1441	199.94	2.2272	245.74	0.5548	187.06
2.3578	0.29209	2.445	0.43552	1.962	0.10306	1.6943	0.062143	1.5578	0.10109	2.0582	1.1455	1.2243	0.46554	0.9944	0.7653	0.5083	0.42948	0.7139	2.454	2.1626	201.69	2.2457	245.96	0.5597	187.63
2.3608	0.32788	2.4487	0.44876	1.965	0.082447	1.6971	0.079688	1.5606	0.11366	2.0693	1.1806	1.2297	0.46709	1.0001	0.7832	0.5128	0.44128	0.7232	2.523	2.1812	203.4	2.2642	246.2	0.5643	187.5
2.3638	0.34536	2.4524	0.45223	1.968	0.07376	1.6999	0.088181	1.5634	0.11192	2.0804	1.1943	1.2352	0.49195	1.0057	0.79238	0.5172	0.45268	0.7326	2.5946	2.1997	205.07	2.2827	246.45	0.5689	188.73
2.3668	0.36665	2.4562	0.44453	1.971	0.084782	1.7028	0.092522	1.5662	0.12134	2.0915	1.2307	1.2408	0.5039	1.0113	0.80109	0.5217	0.46523	0.7421	2.665	2.2182	206.68	2.3015	246.68	0.5736	190.4
2.3698	0.31189	2.4599	0.46407	1.974	0.089127	1.7056	0.081117	1.569	0.11329	2.1026	1.2766	1.2464	0.5	1.0169	0.80544	0.5254	0.47027	0.7514	2.736	2.2367	208.24	2.3185	246.93	0.5776	190.61
2.3728	0.2599	2.4637	0.4706	1.977	0.099222	1.7085	0.08227	1.5718	0.086125	2.1137	1.2879	1.252	0.52891	1.0225	0.80898	0.5298	0.48744	0.762	2.8147	2.2552	209.73	2.3368	247.18	0.5822	191.36
2.3743	0.15185	2.4674	0.46751	1.98	0.094207	1.7113	0.08224	1.5746	0.115	2.1249	1.3042	1.2575	0.53868	1.0281	0.8045	0.5343	0.50018	0.7744	2.9114	2.2738	211.19	2.3555	247.44	0.5868	191.6
2.3782	0.19215	2.4711	0.4632	1.983	0.11958	1.7141	0.07397	1.5773	0.15514	2.136	1.3159	1.2632	0.51469	1.0337	0.82157	0.5386	0.51044	0.7885	3.0253	2.2924	212.62	2.3743	247.69	0.5914	192.37
2.3857	0.27912	2.4748	0.47684	1.986	0.13346	1.7169	0.061302	1.5801	0.10819	2.1472	1.3483	1.2687	0.53413	1.0393	0.81959	0.5427	0.51575	0.8046	3.1578	2.311	214	2.3928	247.89	0.5961	193.11
2.3895	0.20698	2.4785	0.50003	1.9889	0.13831	1.7197	0.050547	1.583	0.08935	2.1583	1.4091	1.2741	0.57287	1.0449	0.82854	0.5467	0.53154	0.8225	3.3105	2.3295	215.34	2.4116	248.05	0.6008	192.74
2.3909	0.25627	2.4822	0.4847	1.9919	0.14337	1.7224	0.039871	1.5858	0.11888	2.1695	1.4148	1.2798	0.56824	1.0505	0.8619	0.5509	0.54527	0.841	3.4776	2.3481	216.66	2.4301	248.29	0.6055	193.71
2.3938	0.23489	2.486	0.51677	1.9949	0.12928	1.7252	0.051157	1.5885	0.13446	2.1806	1.4117	1.2855	0.57061	1.0561	0.8857	0.5551	0.5553	0.8594	3.6452	2.3667	217.92	2.4485	248.41	0.6099	194.6
2.3968	0.19333	2.4897	0.52861	1.9979	0.12884	1.728	0.048122	1.5913	0.15576	2.1917	1.4628	1.291	0.6067	1.0617	0.88974	0.5595	0.56729	0.8779	3.8233	2.3853	219.15	2.4672	248.7	0.6142	195.23
2.3998	0.21659	2.4934	0.53779	2.0009	0.14068	1.7308	0.047315	1.5942	0.147	2.2028	1.5071	1.2965	0.61132	1.0672	0.90077	0.5632	0.56544	0.8963	4.007	2.4039	220.32	2.4859	248.82	0.6189	195.4
2.4027	0.19515	2.4972	0.5471	2.0039	0.11976	1.7336	0.053192	1.5969	0.1133	2.214	1.5511	1.3022	0.6088	1.0727	0.9306	0.5675	0.57618	0.9147	4.1961	2.4225	221.46	2.5043	249.1	0.6234	196.01
2.4057	0.19714	2.501	0.56711	2.0069	0.10247	1.7364	0.060955	1.5997	0.10361	2.225	1.5589	1.3079	0.632	1.0783	0.94249	0.5719	0.5875	0.9332	4.3913	2.4411	222.56	2.5228	249.17	0.6282	196.83
2.4087	0.22174	2.5047	0.58573	2.0099	0.10768	1.7392	0.068235	1.6026	0.0633	2.2362	1.5686	1.3133	0.65423	1.0839	0.95482	0.5764	0.59648	0.9517	4.5948	2.4596	223.64	2.5415	249.4	0.644	198.37
2.4117	0.24127	2.5084	0.57707	2.0129	0.10483	1.7421	0.0793	1.6053	0.052334	2.2474	1.5858	1.319	0.67909	1.0894	0.98632	0.5802	0.60105	0.9703	4.8052	2.4781	224.68	2.5598	249.57	0.6624	201.57
2.4146	0.26514	2.5121	0.57979	2.0158	0.11429	1.7448	0.085586	1.6079	0.089723	2.2586	1.6434	1.3246	0.68606	1.0951	1.0018	0.5845	0.62882	0.989	5.0238	2.4966	225.69	2.5783	249.7	0.6808	203.06
2.4176	0.31164	2.5158	0.56902	2.0189	0.10299	1.7476	0.084603	1.6107	0.045808	2.2698	1.6624	1.3302	0.68552	1.1006	0.99576	0.5889	0.64224	1.0076	5.2504	2.515	226.63	2.5968	249.85	0.6992	204.53
2.4205	0.3551	2.5195	0.56075	2.0218	0.075533	1.7505	0.086478	1.6135	0.035334	2.2811	1.6806	1.3357	0.70956	1.1062	1.0057	0.5934	0.65281	1.0263	5.4816	2.5335	227.56	2.6154	250.07	0.7178	206.3
2.4235	0.28284	2.5232	0.56851	2.0248	0.084677	1.7533	0.088712	1.6163	0.012798	2.2923	1.7261	1.3413	0.71153	1.1117	1.019	0.5976	0.65597	1.0451	5.7267	2.5519	228.44	2.6338	250.17	0.7364	208.11
2.4265	0.2202	2.527	0.5853	2.0278	0.1035	1.7561	0.084461	1.6192	-0.00023956	2.3035	1.7875	1.3468	0.67787	1.1172	1.0206	0.6015	0.67121	1.0638	5.9773	2.5706	229.3	2.6523	250.3	0.7549	210.14
2.4294	0.17503	2.5307	0.57915	2.0308	0.10249	1.7588	0.09517	1.6221	0.071119	2.3147	1.8271	1.3525	0.68385	1.1228	1.0429	0.606	0.68112	1.0825	6.2409	2.5893	230.13	2.6708	250.41	0.7732	212.04
2.4325	0.23572	2.5344	0.56521	2.0338	0.11496	1.7616	0.091821	1.6249	0.049678	2.3258	1.884	1.3581	0.70458	1.1283	1.0599	0.6104	0.69115	1.1012	6.5166	2.608	230.96	2.6893	250.63	0.7918	213.26
2.4356	0.216	2.5382	0.55911	2.0367	0.11299	1.7644	0.092111	1.6278	0.074971	2.3369	1.9265	1.3637	0.70122	1.1339	1.0816	0.6149	0.70169	1.1198	6.8031	2.6267	231.73	2.7078	250.73	0.81	215.3
2.4386	0.25053	2.5419	0.59152	2.0397	0.12232	1.7672	0.091634	1.6306	0.13081	2.348	1.9924	1.3693	0.71172	1.1395	1.1175	0.6186	0.71268	1.1384	7.0974	2.6454	232.51	2.7266	250.84	0.8284	216.77
2.4415	0.24371	2.5457	0.61808	2.0427	0.12833	1.77	0.097188	1.6334	0.15386	2.3592	2.0393	1.3749	0.72269	1.1451	1.1243	0.623	0.72626	1.1569	7.403	2.6639	233.24	2.7433	251.08	0.8471	218.81
2.4445	0.23347	2.5494	0.63795	2.0457	0.12244	1.7728	0.10562	1.6362	0.14615	2.3703	2.0814	1.3805	0.74085	1.1507	1.133	0.6275	0.7398	1.1755	7.7183	2.6824	233.96	2.7616	251.16	0.8655	220.04
2.4474	0.2404	2.5532	0.66351	2.0487	0.14991	1.7756	0.10487	1.639	0.15362	2.3815	2.1138	1.386	0.74463	1.1563	1.1424	0.6319	0.75358	1.1941	8.0467	2.701	234.63	2.7805	251.27	0.8838	220.93
2.4503	0.28561	2.5569	0.68527	2.0517	0.15506	1.7785	0.10067	1.6418	0.14214	2.3927	2.1556	1.3917	0.73951	1.1619	1.1488	0.6358	0.75039	1.2126	8.3942	2.7195	235.29	2.799	251.4	0.9024	221.83
2.4533	0.27504	2.5606	0.70767	2.0547	0.16154	1.7813	0.099906	1.6445	0.16877	2.4039	2.1795	1.3973	0.76089	1.1675	1.1458	0.6401	0.77221	1.2311	8.7565	2.738	235.91	2.8176	251.49	0.9209	222.91
2.4562	0.3065	2.5644	0.72081	2.0577	0.17903	1.7841	0.092002	1.6474	0.14365	2.4151	2.2087	1.4028	0.79881	1.1731	1.1702	0.6445	0.78305	1.2496	9.1345	2.7565	236.52	2.8362	251.64	0.9391	224.21
2.4592	0.34765	2.5681	0.73062	2.0607	0.18656	1.7869	0.098117	1.6502	0.16629	2.4263	2.2341	1.4083	0.78234	1.1786	1.1937	0.6489	0.79458	1.268	9.5308	2.775	237.1	2.8549	251.78	0.958	225.46
2.4623	0.3579	2.5718	0.73519	2.0637	0.20009	1.7897	0.099904	1.6529	0.17577	2.4375	2.2782	1.414	0.79013	1.1842	1.2282	0.6532	0.79307	1.2866	9.9441	2.7935	237.69	2.8737	252.04	0.9765	226.86
2.4652	0.34743	2.5755	0.72782	2.0667	0.20472	1.7925	0.093209	1.6557	0.16451	2.4486	2.3189	1.4196	0.8141	1.1898	1.2533	0.6571	0.82046	1.3052	10.382	2.812	238.25	2.8919	252.01	0.995	227.61
2.4681	0.4326	2.5791	0.69357	2.0697	0.18192	1.7953	0.10108	1.6585	0.12777	2.4598	2.3485	1.4251	0.80681	1.1954	1.2621	0.6615	0.83097	1.3238	10.836	2.8306	238.79	2.9106	252.21	1.014	228.41
2.4711	0.48046	2.5828	0.70242	2.0727	0.18567	1.7981	0.096155	1.6613	0.15399	2.4709	2.4084	1.4309	0.82437	1.201	1.2731	0.6659	0.84466	1.3424	11.307	2.8491	239.31	2.9295	252.32	1.0328	229.74
2.4741	0.4782	2.5864	0.69692	2.0757	0.18423	1.8009	0.078447	1.6641	0.15247	2.482	2.4973	1.4365	0.86218	1.2067	1.2668	0.6704	0.85673	1.361	11.796	2.8676	239.82	2.9478	252.38	1.0511	230.74
2.477	0.47935	2.59	0.69624	2.0786	0.19223	1.8037	0.083561	1.6669	0.17909	2.4933	2.5958	1.4419	0.87168	1.2123	1.2669	0.6741	0.86603	1.3794	12.311	2.8862	240.31	2.9666	252.51	1.0693	230.94
2.48	0.49036	2.5937	0.70483	2.0816	0.20136	1.8065	0.10085	1.6697	0.16001	2.5045	2.645	1.4475	0.87986	1.2179	1.2744	0.6786	0.8756	1.3979	12.836	2.9047	240.8	2.9849	252.58	1.0879	231.5
2.483	0.4132	2.5974	0.69562	2.0846	0.19413	1.8093	0.095857	1.6725	0.16278	2.5157	2.7199	1.4532	0.90265	1.2235	1.2945	0.683	0.88816	1.4164	13.39	2.9233	241.24	3.0035	252.68	1.1065	232.7
2.486	0.45634	2.6011	0.68881	2.0876	0.19154	1.8121	0.097469	1.6752	0.18019	2.5269	2.7679	1.4588	0.89631	1.2292	1.3053	0.6875	0.90066	1.4348	13.969	2.9419	241.7	3.0224	252.78	1.125	233.3
2.4889	0.49778	2.6048	0.71784	2.0905	0.18318	1.8149	0.098814	1.678	0.17073	2.5381	2.8489	1.4644	0.91662	1.2347	1.3437	0.6913	0.90017	1.453	14.56	2.9605	242.13	3.0406	252.96	1.1434	234.16
2.4918	0.51246	2.6085	0.75034	2.0934	0.18746	1.8177	0.096834	1.6808	0.17379	2.5492	2.9367	1.47	0.92689	1.2403	1.3699	0.6956	0.92384	1.4712	15.168	2.979	242.54	3.0592	252.99	1.1623	234.49
2.4948	0.45432	2.6123	0.77225	2.0964	0.17391	1.8205	0.12153	1.6835	0.17126	2.5603	2.987	1.4755	0.95049	1.2458	1.3888	0.7	0.93893	1.4894	15.81	2.9976	242.96	3.0778	253.1	1.1806	235.33
2.4977	0.45605	2.616	0.78275	2.0994	0.16656	1.8233	0.1246	1.6862	0.18529	2.5715	3.034	1.481	0.97611	1.2514	1.4097	0.7044	0.95135	1.5076	16.474	3.0162	243.38	3.0963	253.21	1.1993	236.06
2.5007	0.43008	2.6198	0.78326	2.1023	0.15191	1.8261	0.10881	1.689	0.1874	2.5822	3.1096	1.4865	0.98595	1.257	1.44	0.7087	0.95145	1.5259	17.171	3.0346	243.75	3.1146	253.31	1.2182	236.66
2.5037	0.3803	2.6235	0.78475	2.1054	0.17206	1.8289	0.11466	1.6917	0.16256	2.5917	3.1692	1.492	1.0021	1.2625	1.446	0.7126	0.9775	1.5445	17.914	3.0532	244.15	3.1331	253.37	1.2367	237.16
2.5067	0.39887	2.6273	0.78547	2.1084	0.19532	1.8317	0.11165	1.6944	0.19258	2.6002	3.2277	1.4978	1.032	1.2681	1.4542	0.717	0.99266	1.563	18.692	3.0716	244.52	3.1515	253.48	1.255	237.43
2.5097	0.46855	2.631	0.82161	2.1113	0.20343	1.8345	0.093739	1.6973	0.20628	2.6075	3.26	1.5032	1.0228	1.2737	1.4778	0.7215	1.0073	1.5817	19.502	3.0901	244.86	3.1699	253.61	1.2739	237.7
2.5127	0.40876	2.6347	0.85933	2.1143	0.19805	1.8373	0.10086	1.7001	0.18686	2.6136	3.278	1.5089	1.0171	1.2793	1.4919	0.726	1.0241	1.6003	20.342	3.1085	245.19	3.1884	253.7	1.2922	238.26
2.5156	0.4238	2.6385	0.8578	2.1173	0.21261	1.8401	0.089977	1.7029	0.18413	2.6191	3.3352	1.5144	1.017	1.2849	1.5031	0.7296	1.0313	1.6189	21.203	3.1269	245.5	3.2069	253.72	1.3111	239
2.5186	0.46734	2.6422	0.84986	2.1203	0.21611	1.8428	0.099017	1.7057	0.14368	2.6246	3.3675	1.52	1.028	1.2905	1.5202	0.734	1.0438	1.6375	22.092	3.1454	245.8	3.2255	253.86	1.3294	239.54
2.5215	0.4353	2.646	0.86628	2.1233	0.22178	1.8454	0.11089	1.7085	0.15446	2.6302	3.4022	1.5249	1.0496	1.296	1.5606	0.7384	1.0578	1.656	23.026	3.1639	246.1	3.2439	253.94	1.3482	239.89
2.5245	0.39225	2.6497	0.87407	2.1263	0.20034	1.8482	0.10309	1.7112	0.17131	2.6357	3.414	1.5307	1.0465	1.3016	1.5799	0.7429	1.069	1.6745	23.985	3.1824	246.4	3.2623	253.98	1.3666	240.27
2.5274	0.44829	2.6534	0.88761	2.1292	0.20014	1.851	0.099682	1.714	0.15933	2.6412	3.4779	1.5362	1.074	1.3072	1.6193	0.7468	1.062	1.693	24.979	3.201	246.69	3.2808	254.12	1.3849	240.5
2.5304	0.38	2.6571	0.90562	2.1322	0.20961	1.8538	0.10392	1.7168	0.14808	2.6468	3.5074	1.5419	1.1058	1.3127	1.6244	0.751	1.0949	1.7115	26.031	3.2195	247	3.2995	254.17	1.4035	241.19
2.5334	0.33685	2.6609	0.88696	2.1352	0.21372	1.8566	0.10906	1.7196	0.14933	2.6522	3.5574	1.5474	1.1162	1.3183	1.6421	0.7554	1.1073	1.73	27.109	3.238	247.29	3.3186	254.28	1.4219	241.34
2.5363	0.31579	2.6646	0.86386	2.1382	0.22293	1.8596	0.12071	1.7224	0.17146	2.6576	3.5845	1.553	1.1211	1.3239	1.6361	0.7597	1.1218	1.7486	28.223	3.2565	247.57	3.3372	254.28	1.4411	241.7
2.5393	0.35528	2.6684	0.85906	2.1412	0.22258	1.8625	0.11229	1.7253	0.19207	2.663	3.617	1.5587	1.1488	1.3294	1.6561	0.764	1.1168	1.7671	29.382	3.2751	247.83	3.3557	254.4	1.4591	242.07
2.5423	0.37066	2.6722	0.86523	2.1442	0.23541	1.8653	0.098935	1.7281	0.17004	2.6684	3.6599	1.5641	1.119	1.3351	1.6501	0.7678	1.1464	1.7856	30.585	3.2936	248.1	3.3742	254.44	1.4779	242.56
2.5452	0.3546	2.6759	0.85734	2.1472	0.25375	1.8681	0.10454	1.7309	0.21806	2.6738	3.7116	1.5697	1.1199	1.3406	1.6801	0.7721	1.1582	1.8042	31.804	3.3123	248.36	3.3927	254.54	1.4965	243.14
2.5481	0.41743	2.6797	0.86837	2.1502	0.24491	1.8709	0.10898	1.7337	0.19388	2.6793	3.7244	1.5753	1.0887	1.3463	1.6887	0.7765	1.175	1.8227	33.077	3.331	248.59	3.411	254.65	1.5151	243.26
2.5511	0.36423	2.6834	0.88564	2.1531	0.2446	1.8737	0.12515	1.7365	0.16723	2.6848	3.7869	1.5808	1.0719	1.3519	1.7115	0.7809	1.1923	1.8412	34.391	3.3496	248.83	3.4296	254.81	1.5335	243.49
2.554	0.3672	2.6872	0.88957	2.1561	0.24913	1.8765	0.1104	1.7392	0.22259	2.6903	3.812	1.5864	1.0906	1.3575	1.7358	0.7845	1.199	1.8596	35.748	3.3681	249.07	3.4479	254.75	1.5524	243.73
2.557	0.38515	2.6909	0.90405	2.1591	0.2308	1.8793	0.11302	1.742	0.24932	2.6958	3.8396	1.5921	1.1211	1.3631	1.768	0.7889	1.2141	1.8781	37.145	3.3867	249.29	3.4663	254.75	1.5708	244.23
2.5599	0.3184	2.6946	0.92999	2.162	0.23621	1.8821	0.13423	1.7448	0.24078	2.7013	3.9086	1.5976	1.1486	1.3687	1.7845	0.7952	1.2089	1.8966	38.596	3.4051	249.49	3.4857	254.89	1.5891	244.37
2.5629	0.34605	2.6983	0.96302	2.165	0.22306	1.8849	0.14108	1.7476	0.19377	2.7069	3.9265	1.6033	1.1754	1.3742	1.8434	0.8041	1.2144	1.9152	40.095	3.4236	249.71	3.504	254.89	1.6083	244.53
2.5658	0.3798	2.702	0.96889	2.1679	0.22945	1.8877	0.14478	1.7503	0.18048	2.7124	3.98	1.6088	1.2049	1.3798	1.8754	0.8156	1.2256	1.9337	41.637	3.4422	249.92	3.5223	254.99	1.6269	244.94
2.5687	0.42016	2.7057	0.96455	2.1709	0.23698	1.8905	0.15485	1.7532	0.21052	2.718	4.0443	1.6144	1.2209	1.3854	1.8965	0.8306	1.2725	1.9522	43.218	3.4607	250.11	3.541	255.13	1.6452	245.3
2.5717	0.44319	2.7095	0.9983	2.1739	0.23379	1.8933	0.15541	1.756	0.18161	2.7236	4.0857	1.6199	1.2469	1.391	1.9118	0.8485	1.3082	1.9707	44.839	3.4792	250.3	3.5594	255.24	1.6636	245.5
2.5746	0.47443	2.7132	1.0264	2.1769	0.24331	1.8961	0.1723	1.7588	0.23536	2.7291	4.1104	1.6255	1.2483	1.3966	1.9551	0.8672	1.3778	1.9892	46.543	3.4978	250.49	3.5778	255.16	1.6822	245.63
2.5776	0.54705	2.717	1.0283	2.1799	0.26318	1.8988	0.17459	1.7616	0.24475	2.7347	4.1498	1.631	1.2936	1.4022	1.9649	0.8859	1.4478	2.0077	48.276	3.5166	250.69	3.5962	255.27	1.7009	246.06
2.5805	0.57644	2.7207	1.0197	2.1829	0.26294	1.9016	0.1505	1.7644	0.21232	2.7402	4.1929	1.6367	1.2894	1.4078	1.9874	0.9045	1.5179	2.0262	50.059	3.5353	250.85	3.6146	255.3	1.7191	246.06
2.5835	0.53489	2.7244	1.0096	2.1859	0.27545	1.9044	0.18375	1.7671	0.20574	2.7458	4.278	1.6422	1.2958	1.4134	1.9908	0.9231	1.6005	2.0446	51.901	3.5539	251.03	3.6336	255.36	1.7385	246.59
2.5864	0.56162	2.7281	1.0368	2.189	0.28737	1.9072	0.19264	1.7699	0.18677	2.7513	4.3031	1.6478	1.3083	1.419	2.0342	0.9416	1.6767	2.0631	53.812	3.5727	251.23	3.6519	255.5	1.7569	246.83
2.5894	0.58627	2.7318	1.0183	2.1919	0.2992	1.91	0.16988	1.7727	0.20577	2.7569	4.336	1.6534	1.3145	1.4247	2.055	0.9601	1.7581	2.0816	55.749	3.5913	251.38	3.6703	255.52	1.7753	246.94
2.5923	0.55385	2.7355	1.0176	2.1949	0.30795	1.9128	0.16918	1.7755	0.18262	2.7624	4.3716	1.6592	1.308	1.4303	2.0719	0.9785	1.8356	2.1001	57.751	3.6098	251.55	3.6888	255.57	1.7938	247.14
2.5953	0.58977	2.7393	1.0353	2.1978	0.3117	1.9156	0.18788	1.7783	0.19405	2.7679	4.414	1.6647	1.3383	1.4359	2.12	0.9969	1.9217	2.1186	59.796	3.6283	251.73	3.7072	255.64	1.8125	247.19
2.5982	0.56324	2.7429	1.0103	2.2008	0.30288	1.9184	0.19074	1.7811	0.22066	2.7735	4.4673	1.6703	1.3517	1.4415	2.1831	1.0153	2.0083	2.1371	61.896	3.6468	251.9	3.7259	255.78	1.8313	247.59
2.6011	0.63401	2.7467	1.0028	2.2037	0.30856	1.9212	0.23089	1.7839	0.19195	2.779	4.4871	1.676	1.3738	1.4471	2.1879	1.0337	2.1031	2.1557	64.054	3.6655	252.06	3.7443	255.87	1.8499	247.84
2.6041	0.6899	2.7503	1.0091	2.2068	0.31487	1.924	0.19953	1.7868	0.17792	2.7846	4.4792	1.6815	1.4044	1.4526	2.215	1.0522	2.2025	2.1742	66.256	3.684	252.23	3.7626	255.79	1.8682	248.07
2.607	0.67649	2.7541	1.0327	2.2097	0.29561	1.9268	0.20855	1.7895	0.16885	2.7901	4.5163	1.6871	1.437	1.4582	2.2284	1.0707	2.3053	2.1928	68.507	3.7026	252.38	3.7815	255.93	1.8868	248.29
2.6099	0.70968	2.7578	1.0438	2.2127	0.28771	1.9296	0.22761	1.7926	0.2241	2.7957	4.5622	1.6926	1.4351	1.4637	2.2425	1.0892	2.4105	2.2114	70.814	3.7213	252.52	3.7999	255.92	1.9056	248.41
2.6129	0.72061	2.7615	1.0465	2.2157	0.2867	1.9324	0.25454	1.7957	0.237	2.8013	4.5912	1.6981	1.4651	1.4693	2.2388	1.1076	2.5207	2.23	73.175	3.74	252.64	3.8186	256.04	1.9241	248.61
2.6158	0.66125	2.7652	1.0628	2.2187	0.2863	1.9352	0.24378	1.7988	0.27025	2.8069	4.6557	1.7036	1.4876	1.4749	2.2852	1.1261	2.635	2.2486	75.57	3.7585	252.75	3.8372	256.07	1.9422	248.73
2.6187	0.71144	2.769	1.0738	2.2217	0.30053	1.938	0.26701	1.8019	0.30589	2.8124	4.6852	1.7094	1.4883	1.4804	2.2986	1.1445	2.7481	2.2672	78.035	3.7771	252.87	3.8555	256.14	1.9608	249.06
2.6216	0.696	2.7727	1.0843	2.2246	0.30503	1.9408	0.24096	1.805	0.2752	2.818	4.7204	1.7148	1.4905	1.486	2.3557	1.1629	2.8745	2.2859	80.582	3.7957	252.99	3.874	256.15	1.9796	249.14
2.6244	0.6787	2.7763	1.1179	2.2276	0.31347	1.9436	0.23374	1.8077	0.24121	2.8236	4.7781	1.7204	1.5388	1.4916	2.3785	1.1815	3	2.3046	83.176	3.8143	253.15	3.8923	256.23	1.9984	249.17
2.6273	0.76264	2.78	1.1195	2.2306	0.3327	1.9464	0.21475	1.8104	0.26457	2.8292	4.8235	1.7261	1.5345	1.4971	2.409	1.1998	3.1311	2.3233	85.814	3.8329	253.3	3.9109	256.3	2.0168	249.19
2.6301	0.72691	2.7838	1.1391	2.2336	0.3258	1.9492	0.19868	1.8131	0.28706	2.8348	4.8543	1.7315	1.5332	1.5027	2.4287	1.2179	3.2669	2.3421	88.491	3.8515	253.45	3.9292	256.3	2.0354	249.44
2.633	0.76352	2.7874	1.1318	2.2366	0.33721	1.9519	0.20158	1.8159	0.34748	2.8404	4.9033	1.7372	1.5571	1.5083	2.4618	1.2362	3.4032	2.3608	91.214	3.8701	253.61	3.9478	256.3	2.0536	249.56
2.6359	0.74954	2.7911	1.1651	2.2396	0.33572	1.9548	0.21235	1.8189	0.29768	2.846	4.9469	1.7428	1.5534	1.5139	2.4802	1.2544	3.5406	2.3795	93.95	3.8887	253.71	3.9662	256.35	2.0723	249.9
2.6388	0.73901	2.7947	1.1523	2.2426	0.35588	1.9576	0.18513	1.8219	0.29021	2.8515	4.9846	1.7484	1.559	1.5195	2.5097	1.2726	3.6894	2.3982	96.718	3.9073	253.8	3.9848	256.46	2.0906	249.89
2.6418	0.72533	2.7984	1.1749	2.2455	0.34689	1.9603	0.19707	1.8252	0.27063	2.8571	5.0232	1.754	1.5788	1.5251	2.5632	1.2911	3.835	2.4168	99.534	3.926	253.92	4.003	256.52	2.1089	250
2.6447	0.6315	2.8021	1.2014	2.2485	0.34633	1.9631	0.20805	1.8286	0.28376	2.8627	5.1022	1.7595	1.6318	1.5308	2.6004	1.3096	3.9842	2.4354	102.41	3.9447	254.04	4.0215	256.64	2.1275	250.19
2.6476	0.62395	2.8058	1.2227	2.2517	0.34092	1.9659	0.22758	1.8319	0.32693	2.8682	5.1386	1.765	1.6387	1.5364	2.6369	1.328	4.1468	2.4541	105.27	3.9634	254.14	4.0398	256.53	2.1465	250.3
2.6505	0.68921	2.8095	1.244	2.2549	0.36424	1.9687	0.26252	1.8351	0.35819	2.8738	5.1739	1.7705	1.7081	1.542	2.6619	1.3465	4.3107	2.4726	108.18	3.9821	254.27	4.0585	256.63	2.1651	250.5
2.6534	0.64537	2.8131	1.2617	2.2581	0.36422	1.9715	0.24021	1.8381	0.32998	2.8794	5.2301	1.7762	1.7346	1.5476	2.705	1.3649	4.4758	2.4912	111.11	4.0007	254.37	4.0774	256.59	2.1836	250.54
2.6563	0.6308	2.8168	1.2582	2.2612	0.37686	1.9744	0.22175	1.8409	0.33344	2.8849	5.3127	1.7818	1.7444	1.5532	2.7246	1.3835	4.6484	2.5099	114.11	4.0194	254.47	4.0956	256.72	2.2025	250.74
2.6592	0.70358	2.8205	1.2869	2.2644	0.37248	1.9772	0.2412	1.8437	0.25944	2.8905	5.3887	1.7872	1.7258	1.5588	2.7663	1.4021	4.8254	2.5286	117.09	4.038	254.54	4.1145	256.77	2.2209	250.81
2.6621	0.64393	2.8241	1.2657	2.2673	0.39003	1.98	0.23031	1.8466	0.24146	2.8961	5.4393	1.7928	1.7622	1.5644	2.7894	1.4208	5.0041	2.5472	120.12	4.0566	254.63	4.133	256.84	2.2393	250.33
2.6649	0.6424	2.8277	1.2811	2.2702	0.3829	1.9828	0.23664	1.8493	0.30596	2.9016	5.4658	1.7985	1.755	1.57	2.8443	1.4395	5.1915	2.5659	123.16	4.0752	254.71	4.1513	256.92	2.258	250.04
2.6679	0.66328	2.8314	1.2828	2.2733	0.38803	1.9856	0.25056	1.8521	0.33507	2.9071	5.5416	1.8041	1.7611	1.5756	2.8676	1.4581	5.3874	2.5845	126.2	4.0938	254.83	4.1702	256.92	2.277	250.67
2.6708	0.58058	2.835	1.2598	2.2763	0.38421	1.9884	0.25586	1.855	0.36212	2.9127	5.6153	1.8098	1.7943	1.5812	2.9024	1.4766	5.5901	2.6032	129.19	4.1123	254.92	4.1892	256.9	2.2955	250.74
2.6737	0.60973	2.8386	1.2455	2.2793	0.3896	1.9912	0.26207	1.8578	0.35953	2.9182	5.6446	1.8153	1.8271	1.5868	2.9276	1.4952	5.7941	2.6218	132.2	4.1309	255.02	4.2075	256.97	2.3141	250.94
2.6766	0.55485	2.8423	1.2274	2.2824	0.39129	1.994	0.26933	1.8605	0.33963	2.9238	5.6583	1.821	1.8541	1.5924	2.9852	1.5137	6.0101	2.6403	135.2	4.1496	255.11	4.2262	257.05	2.3325	251.41
2.6795	0.60101	2.8459	1.2063	2.2854	0.3886	1.9968	0.28286	1.8634	0.32998	2.9294	5.7106	1.8265	1.8606	1.5981	2.9974	1.5322	6.2299	2.6588	138.21	4.1682	255.21	4.2445	257.06	2.3509	251.27
2.6824	0.64064	2.8495	1.2097	2.2884	0.39418	1.9996	0.29067	1.8662	0.30803	2.935	5.7666	1.8315	1.913	1.6036	3.0338	1.5506	6.4587	2.6774	141.24	4.1869	255.27	4.2628	257.15	2.3695	251.33
2.6853	0.67631	2.8532	1.242	2.2913	0.40575	2.0024	0.29216	1.8689	0.36565	2.9406	5.8154	1.8371	1.9393	1.6092	3.0555	1.5692	6.7044	2.6959	144.22	4.2057	255.36	4.2815	257.15	2.386	251.24
2.6882	0.75417	2.8568	1.253	2.2943	0.41463	2.0052	0.26897	1.8717	0.42159	2.9462	5.8648	1.8427	1.9687	1.6148	3.0891	1.5878	6.957	2.7143	147.23	4.2244	255.45	4.2997	257.11	2.4047	251.71
2.6911	0.76935	2.8605	1.2698	2.2973	0.41749	2.0079	0.23397	1.8746	0.34787	2.9518	5.9011	1.8477	1.9927	1.6203	3.107	1.6063	7.2171	2.7329	150.2	4.2431	255.54	4.3184	257.32	2.4231	252.14
2.6939	0.76611	2.8642	1.2558	2.3002	0.41767	2.0107	0.20473	1.8773	0.31312	2.9574	5.9748	1.8533	2.0545	1.6258	3.1473	1.6249	7.4881	2.7514	153.12	4.2619	255.64	4.3367	257.24	2.4418	252.41
2.6968	0.77709	2.8678	1.2815	2.3033	0.40652	2.0135	0.21297	1.8801	0.31553	2.963	6.0387	1.8588	2.0531	1.6314	3.2072	1.6435	7.7727	2.77	156	4.2806	255.71	4.3556	257.29	2.4604	252.49
2.6996	0.81414	2.8715	1.302	2.3062	0.42236	2.0163	0.19791	1.8829	0.29601	2.9685	6.0702	1.8644	2.0944	1.637	3.2736	1.6619	8.0584	2.7886	158.92	4.2992	255.77	4.3742	257.43	2.4795	252.64
2.7025	0.77474	2.8751	1.3001	2.3092	0.43819	2.0191	0.1964	1.8857	0.31254	2.9741	6.1277	1.8701	2.1012	1.6426	3.3006	1.6804	8.3595	2.8072	161.75	4.3178	255.85	4.3906	257.36	2.4979	252.31
2.7054	0.88714	2.8787	1.3245	2.3122	0.4379	2.022	0.20951	1.8885	0.32133	2.9797	6.1741	1.8757	2.1219	1.6482	3.3354	1.6989	8.6776	2.8254	164.52	4.3364	255.93	4.4091	257.41	2.5163	252.29
2.7083	0.88778	2.8823	1.3456	2.3153	0.44377	2.0248	0.23274	1.8913	0.37634	2.9853	6.225	1.8812	2.1313	1.6538	3.3739	1.717	8.9971	2.8437	167.23	4.3549	255.99	4.4276	257.4	2.5347	252.19
2.7112	0.90405	2.886	1.3132	2.3183	0.4571	2.0276	0.25907	1.8941	0.41524	2.9909	6.3005	1.8866	2.1594	1.6593	3.385	1.7351	9.3287	2.862	169.97	4.3735	256.07	4.446	257.41	2.5533	252.47
2.7141	0.91531	2.8896	1.3509	2.3213	0.484	2.0303	0.28703	1.8968	0.43423	2.9964	6.3354	1.8923	2.1662	1.665	3.4066	1.7532	9.6755	2.8803	172.6	4.3922	256.15	4.465	257.53	2.5719	252.96
2.717	0.94612	2.8932	1.3322	2.3243	0.50933	2.0331	0.26663	1.8997	0.49683	3.0009	6.3791	1.8979	2.1951	1.6706	3.4479	1.7714	10.045	2.8987	175.2	4.4109	256.2	4.4832	257.67	2.5902	253.03
2.7199	1.0266	2.8969	1.3745	2.3272	0.50206	2.0359	0.2598	1.9025	0.51711	3.0043	6.4197	1.9034	2.2209	1.6762	3.4961	1.7895	10.419	2.9175	177.83	4.4295	256.24	4.5018	257.59	2.6085	252.5
2.7231	1.0095	2.9004	1.3817	2.3302	0.47957	2.0387	0.27662	1.9053	0.50241	3.0066	6.4408	1.9091	2.2292	1.6818	3.5321	1.808	10.825	2.9363	180.4	4.4483	256.31	4.5205	257.59	2.6272	252.74
2.7259	1.0112	2.904	1.38	2.3332	0.50177	2.0415	0.27419	1.9081	0.4897	3.0088	6.5094	1.9144	2.2715	1.6873	3.5751	1.8265	11.246	2.9551	182.89	4.4669	256.37	4.5391	257.57	2.6456	253.37
2.7288	1.031	2.9076	1.3953	2.3361	0.50525	2.0442	0.25779	1.9109	0.52195	3.0122	6.5453	1.9201	2.2825	1.6929	3.6031	1.8451	11.688	2.9739	185.36	4.4855	256.45	4.5576	257.64	2.6648	253.49
2.7317	0.99053	2.9112	1.4017	2.3391	0.5033	2.047	0.25558	1.9137	0.53469	3.0178	6.6057	1.9259	2.3196	1.6984	3.6592	1.8637	12.147	2.9925	187.76	4.5042	256.52	4.5759	257.64	2.683	253.87
2.7346	0.97897	2.9148	1.3806	2.3422	0.47836	2.0498	0.26532	1.9164	0.5597	3.0256	6.6869	1.9314	2.34	1.704	3.6883	1.8822	12.627	3.011	190.1	4.5229	256.62	4.5944	257.73	2.7015	253.64
2.7371	0.90819	2.9185	1.3875	2.3452	0.47766	2.0526	0.3089	1.9192	0.50982	3.0356	6.7914	1.937	2.392	1.7096	3.734	1.9009	13.125	3.0296	192.35	4.5417	256.68	4.613	257.68	2.72	253.81
2.74	0.94553	2.9221	1.3629	2.3481	0.47649	2.0554	0.30995	1.922	0.50652	3.0467	6.8998	1.9425	2.407	1.7152	3.7773	1.9196	13.647	3.048	194.51	4.5603	256.75	4.6313	257.78	2.7389	253.89
2.7429	0.9015	2.9257	1.355	2.3511	0.49484	2.0582	0.30761	1.9249	0.52664	3.0579	7.044	1.9475	2.4322	1.7208	3.8252	1.9382	14.185	3.0666	196.61	4.5791	256.78	4.6499	257.82	2.7574	253.74
2.7458	0.91874	2.9295	1.3521	2.3541	0.49503	2.0611	0.30741	1.9277	0.5055	3.069	7.1645	1.9532	2.426	1.7265	3.8421	1.9568	14.751	3.0851	198.66	4.5978	256.86	4.6688	257.84	2.7756	253.73
2.7487	0.85092	2.9331	1.3441	2.357	0.49559	2.0639	0.30837	1.9305	0.51764	3.0802	7.3117	1.9587	2.4506	1.7321	3.8619	1.9753	15.337	3.1037	200.66	4.6165	256.92	4.687	257.91	2.7944	253.66
2.7516	0.84329	2.9367	1.3757	2.3599	0.4873	2.0666	0.32228	1.9333	0.51835	3.0914	7.4248	1.9644	2.4732	1.7377	3.8966	1.9937	15.938	3.1222	202.63	4.6351	256.98	4.7056	257.85	2.8126	253.91
2.7545	0.8449	2.9403	1.3699	2.3629	0.51178	2.0694	0.32994	1.9363	0.50641	3.1026	7.5869	1.9699	2.5109	1.7434	3.9201	2.0122	16.57	3.1408	204.55	4.6538	257.04	4.7242	257.99	2.8311	254.09
2.7574	0.90861	2.9439	1.3755	2.3659	0.50484	2.0722	0.31869	1.9393	0.52811	3.1137	7.7084	1.9757	2.5527	1.749	3.9702	2.0307	17.228	3.1592	206.39	4.6724	257.1	4.7427	257.99	2.8497	254
2.7603	0.89808	2.9475	1.388	2.3689	0.52369	2.075	0.33613	1.9423	0.48693	3.1249	7.8678	1.981	2.607	1.7545	4.0181	2.0492	17.907	3.1777	208.18	4.6911	257.14	4.7609	257.96	2.8681	254.13
2.7632	0.85472	2.9511	1.4082	2.3719	0.53594	2.0778	0.34154	1.9453	0.46278	3.1361	8.0144	1.9867	2.654	1.7601	4.0986	2.0679	18.615	3.1962	209.93	4.7098	257.18	4.7797	257.95	2.8865	254.23
2.7661	0.82836	2.9548	1.4157	2.3749	0.54587	2.0806	0.33821	1.9482	0.40292	3.1473	8.1871	1.9922	2.6526	1.7656	4.1393	2.0866	19.369	3.2146	211.6	4.7286	257.24	4.7987	258.11	2.9051	254.44
2.7691	0.8135	2.9585	1.4303	2.3779	0.56371	2.0833	0.31514	1.951	0.39761	3.1584	8.3611	1.9977	2.6599	1.7712	4.1909	2.1053	20.145	3.2331	213.23	4.7474	257.28	4.8172	258.06	2.9237	254.07
2.7719	0.82654	2.9622	1.4352	2.3809	0.59473	2.086	0.32655	1.9538	0.39029	3.1696	8.5468	2.0008	2.6849	1.7768	4.2222	2.1239	20.952	3.2516	214.82	4.7662	257.34	4.8357	258.03	2.9419	254.27
2.7748	0.87222	2.9658	1.4595	2.3838	0.59805	2.0888	0.33867	1.9567	0.37933	3.1807	8.7167	2.001	2.6995	1.7824	4.2773	2.1425	21.798	3.2701	216.35	4.7848	257.39	4.8542	258.27	2.9604	254.46
2.7778	0.88558	2.9694	1.4247	2.3868	0.60989	2.0916	0.32103	1.9595	0.42679	3.1919	8.8885	2.0033	2.7097	1.788	4.3035	2.161	22.662	3.2886	217.8	4.8036	257.44	4.8726	258.27	2.9793	254.59
2.7806	0.95357	2.9731	1.4335	2.3898	0.61986	2.0943	0.31162	1.9623	0.46349	3.203	9.0384	2.0055	2.7387	1.7936	4.3361	2.1794	23.557	3.307	219.21	4.8223	257.5	4.8912	258.18	2.9983	254.43
2.7835	0.96336	2.9768	1.4287	2.3927	0.62134	2.0971	0.28787	1.9651	0.44509	3.2142	9.238	2.009	2.749	1.7991	4.3596	2.1979	24.485	3.3256	220.57	4.8409	257.54	4.9095	258.32	3.0167	254.26
2.7864	1.0287	2.9805	1.4719	2.3956	0.61094	2.0999	0.29819	1.9679	0.4366	3.2254	9.405	2.0102	2.7611	1.8047	4.4017	2.2162	25.44	3.3442	221.9	4.8596	257.57	4.9282	258.26	3.0356	254.51
2.7893	1.1046	2.9841	1.4958	2.3986	0.61284	2.1027	0.3253	1.9707	0.44914	3.2365	9.5901	2.0145	2.7775	1.8102	4.4427	2.2346	26.423	3.3627	223.19	4.8784	257.62	4.9465	258.31	3.0538	254.87
2.7922	1.1426	2.9876	1.5061	2.4016	0.62038	2.1055	0.30185	1.9735	0.48012	3.2477	9.7633	2.0148	2.7707	1.8157	4.4962	2.253	27.459	3.3813	224.44	4.897	257.66	4.965	258.35	3.0728	254.74
2.7951	1.1235	2.9903	1.5063	2.4046	0.60999	2.1083	0.32888	1.9763	0.46812	3.2588	9.9604	2.0196	2.7795	1.8213	4.542	2.2716	28.529	3.3998	225.65	4.9156	257.7	4.9836	258.27	3.0913	254.86
2.7981	1.0927	2.9923	1.4995	2.4076	0.60954	2.1111	0.35996	1.9791	0.47931	3.27	10.176	2.0201	2.7784	1.8269	4.6139	2.2902	29.636	3.4183	226.81	4.9339	257.76	5.0022	258.33	3.1101	255.13
2.801	1.0645	2.9938	1.4872	2.4107	0.60508	2.1139	0.37825	1.982	0.46545	3.2811	10.413	2.0242	2.7936	1.8325	4.6554	2.3088	30.795	3.4369	227.91	4.9522	257.83	5.0206	258.36	3.1287	255.16
2.8039	1.0341	2.995	1.4963	2.4137	0.61065	2.1167	0.39615	1.9847	0.43911	3.2924	10.625	2.0256	2.7944	1.838	4.6934	2.3275	32.01	3.4554	228.97	4.9706	257.89	5.039	258.41	3.1469	255.23
2.8069	1.0389	2.9961	1.5151	2.4166	0.63251	2.1195	0.40515	1.9874	0.40035	3.3036	10.87	2.0289	2.8113	1.8436	4.727	2.3461	33.269	3.474	230	4.9889	257.94	5.0579	258.43	3.1654	255.36
2.8098	1.0843	2.9973	1.5086	2.4196	0.62824	2.1223	0.42544	1.9902	0.42763	3.3148	11.104	2.0307	2.8239	1.8492	4.7793	2.3647	34.567	3.4926	230.99	5.0072	257.97	5.0762	258.46	3.184	255.27
2.8127	1.132	2.9988	1.4546	2.4226	0.62442	2.1251	0.44276	1.9929	0.46164	3.326	11.363	2.0334	2.8512	1.8547	4.8066	2.3832	35.893	3.5112	231.93	5.0258	258.02	5.0949	258.49	3.2027	255.33
2.8156	1.1228	3.0003	1.415	2.4256	0.63016	2.1279	0.42416	1.9956	0.50856	3.3372	11.584	2.0373	2.843	1.8603	4.8516	2.4016	37.276	3.5298	232.85	5.0445	258.07	5.1134	258.56	3.2213	255.37
2.8185	1.0915	3.0016	1.4041	2.4286	0.64214	2.1307	0.42705	1.9984	0.58037	3.3483	11.844	2.038	2.8746	1.8659	4.8993	2.4201	38.687	3.5484	233.73	5.0632	258.1	5.1319	258.45	3.2397	255.37
2.8214	1.093	3.0029	1.4135	2.4316	0.64472	2.1335	0.4266	2.0012	0.58644	3.3594	12.103	2.0426	2.8858	1.8714	4.9693	2.4387	40.131	3.5671	234.57	5.0821	258.12	5.1502	258.55	3.2583	255.29
2.8244	1.1007	3.0042	1.4068	2.4345	0.64706	2.1363	0.4301	2.004	0.62903	3.3706	12.361	2.0429	2.9073	1.877	5.0113	2.4572	41.639	3.5856	235.39	5.101	258.15	5.1688	258.52	3.2767	255.33
2.8273	1.0547	3.0053	1.423	2.4376	0.63902	2.1391	0.42246	2.0067	0.68594	3.3818	12.612	2.0474	2.9159	1.8825	5.0507	2.4756	43.2	3.6042	236.16	5.1198	258.18	5.1877	258.62	3.2954	255.57
2.8302	1.0347	3.0066	1.4604	2.4405	0.63879	2.1419	0.40273	2.0095	0.73523	3.3929	12.888	2.0484	2.9492	1.8881	5.1121	2.4942	44.814	3.6228	236.92	5.1386	258.19	5.2064	258.64	3.314	255.61
2.8331	1.0068	3.0079	1.4787	2.4435	0.63485	2.1447	0.4101	2.0123	0.74555	3.4041	13.187	2.0519	2.957	1.8937	5.1508	2.5126	46.48	3.6414	237.65	5.1575	258.22	5.225	258.68	3.3325	255.69
2.836	0.99604	3.009	1.5181	2.4465	0.67632	2.1475	0.41125	2.0151	0.76961	3.4152	13.523	2.0538	2.973	1.8993	5.1702	2.5311	48.199	3.6599	238.33	5.1764	258.29	5.2432	258.64	3.351	255.66
2.8389	1.0549	3.0103	1.5721	2.4495	0.68186	2.1503	0.40846	2.0179	0.75345	3.4264	13.811	2.0566	2.9838	1.9048	5.2382	2.5495	49.982	3.6785	239.01	5.1952	258.33	5.2619	258.66	3.3692	255.83
2.8418	1.0521	3.0116	1.5979	2.4525	0.67459	2.1531	0.41393	2.0207	0.72006	3.4376	14.119	2.0594	2.9934	1.9104	5.2851	2.568	51.835	3.6971	239.68	5.2141	258.38	5.2803	258.68	3.3876	255.84
2.8448	1.08	3.0127	1.5956	2.4555	0.66464	2.1559	0.43273	2.0235	0.6838	3.4488	14.458	2.0614	2.9924	1.916	5.3332	2.5866	53.703	3.7158	240.31	5.233	258.43	5.2986	258.74	3.4065	255.81
2.8477	1.1359	3.014	1.5909	2.4584	0.66418	2.1587	0.43905	2.0263	0.67653	3.4599	14.826	2.065	3.0022	1.9216	5.3953	2.6051	55.658	3.7343	240.9	5.2516	258.47	5.3175	258.67	3.4251	255.84
2.8506	1.1205	3.0153	1.5865	2.4614	0.67733	2.1614	0.4584	2.0291	0.68618	3.4711	15.174	2.0659	3.0314	1.9271	5.4725	2.6236	57.679	3.7529	241.49	5.2704	258.49	5.3363	258.78	3.4435	255.87
2.8536	1.138	3.0165	1.5797	2.4644	0.6844	2.1642	0.47367	2.0319	0.64374	3.4823	15.513	2.0707	3.0493	1.9327	5.5049	2.6421	59.721	3.7715	242.06	5.2891	258.55	5.3547	258.73	3.4617	255.96
2.8565	1.0853	3.0177	1.5726	2.4673	0.66787	2.167	0.47303	2.0347	0.64955	3.4935	15.857	2.0709	3.0687	1.9383	5.5594	2.6606	61.844	3.7904	242.63	5.3078	258.56	5.3736	258.79	3.4804	256.09
2.8595	1.0622	3.019	1.5405	2.4703	0.67625	2.1698	0.47709	2.0375	0.64556	3.5046	16.238	2.0752	3.1099	1.9439	5.6194	2.6791	64.053	3.8091	243.16	5.3264	258.57	5.392	258.86	3.4992	256.1
2.8624	1.0737	3.0202	1.5136	2.4733	0.69835	2.1726	0.46826	2.0403	0.60588	3.5158	16.637	2.0762	3.1162	1.9494	5.6646	2.6977	66.297	3.828	243.69	5.3451	258.63	5.4104	258.89	3.5179	256.14
2.8653	1.1328	3.0214	1.5211	2.4763	0.70382	2.1754	0.46531	2.0431	0.66125	3.527	16.998	2.0798	3.1219	1.955	5.7069	2.7162	68.565	3.8468	244.18	5.3637	258.63	5.4295	258.86	3.5363	256.27
2.8684	1.0784	3.0227	1.5325	2.4793	0.71202	2.1783	0.48105	2.0459	0.67456	3.5381	17.39	2.0818	3.121	1.9605	5.7836	2.7348	70.945	3.8655	244.67	5.3823	258.64	5.4478	258.96	3.555	256.24
2.8714	1.1426	3.0239	1.5559	2.4823	0.72946	2.1811	0.49599	2.0491	0.63772	3.5493	17.761	2.0844	3.1291	1.9661	5.8522	2.7536	73.385	3.884	245.09	5.4009	258.68	5.4663	258.83	3.574	256.23
2.8743	1.1798	3.0251	1.5669	2.4853	0.7189	2.1839	0.49488	2.0523	0.61715	3.5604	18.154	2.0874	3.1281	1.9716	5.9232	2.7723	75.902	3.9026	245.54	5.4196	258.72	5.485	258.89	3.5927	256.24
2.8774	1.1573	3.0263	1.5828	2.4883	0.72014	2.1867	0.49937	2.0555	0.62701	3.5715	18.592	2.089	3.145	1.9772	5.9914	2.791	78.471	3.9211	245.94	5.4383	258.72	5.5034	258.99	3.6111	256.4
2.8803	1.2036	3.0275	1.5988	2.4913	0.71534	2.1895	0.50112	2.0588	0.67405	3.5825	19.026	2.0929	3.1572	1.9827	6.0504	2.8098	81.136	3.9396	246.36	5.4569	258.77	5.5224	258.88	3.63	256.36
2.883	1.2108	3.0287	1.5971	2.4943	0.71652	2.1923	0.50346	2.0621	0.66994	3.5935	19.427	2.0937	3.1913	1.9883	6.1216	2.8281	83.772	3.9582	246.73	5.4756	258.81	5.5409	259.02	3.6487	256.41
2.886	1.2575	3.03	1.6229	2.4973	0.72972	2.195	0.48532	2.0651	0.68041	3.6045	19.897	2.0982	3.2483	1.9938	6.1997	2.8463	86.468	3.9766	247.11	5.4942	258.83	5.5594	259.06	3.6671	256.53
2.889	1.2097	3.0313	1.6347	2.5	0.73305	2.1978	0.47979	2.068	0.7115	3.6155	20.312	2.0986	3.2617	1.9994	6.2389	2.8646	89.176	3.9952	247.47	5.5129	258.86	5.5779	258.92	3.6857	256.46
2.8918	1.2289	3.0325	1.5906	2.5024	0.73156	2.2006	0.47135	2.0713	0.65908	3.6267	20.798	2.1028	3.2778	2.0049	6.2941	2.8828	91.976	4.0138	247.83	5.5316	258.91	5.5963	258.97	3.7049	256.59
2.8947	1.2616	3.0337	1.5676	2.5045	0.75311	2.2034	0.48196	2.0745	0.69808	3.6378	21.288	2.104	3.3039	2.0105	6.3409	2.901	94.808	4.0322	248.17	5.5504	258.93	5.6148	259.12	3.7232	256.7
2.8978	1.2036	3.035	1.5556	2.5062	0.77435	2.2062	0.48406	2.0777	0.73058	3.649	21.741	2.1076	3.3125	2.016	6.3865	2.9196	97.789	4.0507	248.5	5.5691	258.96	5.6338	259.12	3.7422	256.63
2.9008	1.2629	3.0361	1.5606	2.5077	0.7953	2.209	0.50482	2.0808	0.77204	3.6602	22.236	2.1096	3.2752	2.0215	6.4413	2.9382	100.77	4.0693	248.81	5.5877	259.01	5.6522	259.08	3.7605	256.69
2.9038	1.2418	3.0374	1.5785	2.5092	0.79576	2.2118	0.52829	2.084	0.73812	3.6714	22.748	2.1123	3.2971	2.0271	6.4806	2.9568	103.84	4.0878	249.14	5.6064	259.03	5.671	259.04	3.7792	256.71
2.9069	1.2572	3.0387	1.5816	2.5107	0.79596	2.2146	0.55893	2.0867	0.73028	3.6825	23.275	2.1148	3.3199	2.0326	6.5492	2.9755	106.91	4.1062	249.44	5.625	259.06	5.6894	259.16	3.7975	256.8
2.9099	1.1929	3.0399	1.5406	2.5122	0.80516	2.2174	0.5771	2.0895	0.69635	3.6937	23.84	2.1169	3.3317	2.0382	6.6139	2.9942	110.06	4.1247	249.73	5.6435	259.09	5.7081	259.25	3.8161	256.8
2.9129	1.1879	3.0412	1.5266	2.5137	0.8104	2.2202	0.57594	2.0923	0.72727	3.7048	24.436	2.1202	3.3426	2.0437	6.6869	3.0128	113.2	4.1433	250.01	5.6621	259.11	5.7264	259.15	3.835	256.93
2.9159	1.1814	3.0425	1.5373	2.5152	0.82716	2.223	0.57742	2.0951	0.71661	3.7159	25.008	2.1215	3.3756	2.0493	6.7249	3.0314	116.39	4.1618	250.3	5.6808	259.13	5.7448	259.22	3.8535	256.86
2.9188	1.1691	3.0436	1.5529	2.5167	0.82731	2.2258	0.59166	2.0979	0.73819	3.7271	25.609	2.1257	3.3773	2.0549	6.8113	3.05	119.62	4.1804	250.54	5.6993	259.17	5.7635	259.24	3.8717	257
2.9218	1.208	3.0448	1.5674	2.5182	0.81728	2.2286	0.58803	2.1007	0.7185	3.7381	26.215	2.1257	3.3903	2.0604	6.8677	3.0686	122.88	4.1989	250.78	5.718	259.21	5.782	259.27	3.8906	257
2.9248	1.1574	3.046	1.5656	2.5197	0.79395	2.2314	0.58117	2.1036	0.74428	3.7493	26.798	2.1303	3.4069	2.066	6.961	3.0872	126.15	4.2175	251.02	5.7367	259.21	5.8005	259.24	3.909	256.96
2.9275	1.1425	3.0472	1.5614	2.5212	0.79915	2.2342	0.61494	2.1066	0.74016	3.7605	27.404	2.1315	3.429	2.0715	6.9887	3.1058	129.43	4.236	251.27	5.7554	259.23	5.8195	259.23	3.9275	256.96
2.9302	1.1244	3.0484	1.5759	2.5227	0.81648	2.237	0.61613	2.1096	0.76547	3.7717	28.017	2.135	3.4541	2.0771	7.0639	3.1244	132.73	4.2546	251.51	5.774	259.26	5.8378	259.27	3.9457	256.99
2.9331	1.1632	3.0497	1.5485	2.5242	0.81147	2.2398	0.6137	2.1126	0.74846	3.7829	28.614	2.1369	3.4667	2.0826	7.1225	3.1429	136.01	4.2732	251.72	5.7927	259.27	5.8566	259.36	3.9645	257.01
2.9361	1.1589	3.0509	1.5403	2.5257	0.81958	2.2426	0.60643	2.1156	0.7803	3.7941	29.245	2.1396	3.4857	2.0882	7.2015	3.1615	139.29	4.2918	251.95	5.8115	259.29	5.8751	259.25	3.983	257.01
2.939	1.1767	3.0522	1.5495	2.5272	0.79393	2.2454	0.59016	2.1184	0.74626	3.8053	29.907	2.1424	3.4888	2.0938	7.2575	3.1801	142.59	4.3105	252.2	5.8302	259.36	5.8936	259.31	4.0016	257.21
2.9422	1.2213	3.0535	1.5448	2.5287	0.79884	2.2482	0.58956	2.1212	0.78474	3.8165	30.551	2.1443	3.4957	2.0995	7.3815	3.1987	145.89	4.329	252.4	5.8489	259.37	5.912	259.34	4.0207	257.1
2.9454	1.2356	3.0546	1.5571	2.5302	0.80823	2.251	0.60898	2.124	0.76039	3.8278	31.33	2.148	3.5088	2.1051	7.4619	3.2174	149.19	4.3475	252.59	5.8675	259.39	5.9308	259.41	4.0392	257.14
2.9484	1.3304	3.0559	1.5544	2.5317	0.80736	2.2537	0.57151	2.1268	0.77486	3.839	32.059	2.149	3.5401	2.1107	7.5324	3.2361	152.46	4.3659	252.81	5.8862	259.43	5.9492	259.35	4.058	257.19
2.9514	1.3451	3.0572	1.5662	2.5332	0.79591	2.2564	0.59989	2.1296	0.78471	3.8502	32.801	2.1536	3.5474	2.1162	7.607	3.2548	155.73	4.3844	252.99	5.9048	259.44	5.9676	259.46	4.0763	257.33
2.9544	1.4443	3.0583	1.575	2.5347	0.79634	2.2591	0.61727	2.1324	0.79223	3.8614	33.546	2.1537	3.5824	2.1218	7.6759	3.2735	158.95	4.403	253.17	5.9235	259.46	5.9862	259.43	4.0948	257.36
2.9573	1.4776	3.0595	1.5703	2.5363	0.78274	2.2619	0.6479	2.1352	0.81699	3.8726	34.326	2.1584	3.6021	2.1273	7.727	3.2923	162.12	4.4216	253.35	5.9422	259.48	6.0054	259.46	4.1132	257.43
2.9603	1.4889	3.0608	1.5853	2.5377	0.80469	2.2646	0.65448	2.138	0.80086	3.8837	35.107	2.1591	3.6095	2.1328	7.8001	3.311	165.26	4.4402	253.53	5.961	259.49	6.0238	259.42	4.132	257.36
2.9632	1.4798	3.0619	1.6389	2.5392	0.80595	2.2675	0.64696	2.1408	0.83419	3.8949	35.909	2.1629	3.619	2.1383	7.8771	3.3296	168.36	4.4588	253.71	5.9799	259.48	6.0423	259.44	4.1505	257.46
2.9662	1.4637	3.0632	1.6412	2.5407	0.81744	2.2702	0.65571	2.1437	0.89636	3.9061	36.716	2.1647	3.6317	2.1439	7.9279	3.3481	171.39	4.4774	253.88	5.9986	259.49	6.061	259.51	4.1691	257.37
2.9692	1.5119	3.0645	1.6554	2.5422	0.82386	2.273	0.66348	2.1465	0.88791	3.9172	37.574	2.1675	3.6373	2.1494	8.044	3.3667	174.36	4.4959	254.04	6.0174	259.5	6.0792	259.49	4.1877	257.37
2.9721	1.5018	3.0657	1.6099	2.5437	0.83605	2.2758	0.66761	2.1493	0.91606	3.9284	38.452	2.1704	3.66	2.155	8.1316	3.3853	177.3	4.5143	254.19	6.036	259.52	6.0978	259.56	4.2062	257.51
2.9751	1.4873	3.0669	1.6323	2.5452	0.84966	2.2786	0.68298	2.1521	0.91459	3.9397	39.388	2.1722	3.6687	2.1605	8.2265	3.404	180.18	4.5328	254.33	6.0547	259.57	6.1166	259.6	4.2254	257.63
2.9781	1.4916	3.0682	1.6294	2.5467	0.84962	2.2813	0.67095	2.155	0.8853	3.9508	40.361	2.1759	3.6827	2.1661	8.3269	3.4226	182.98	4.5512	254.46	6.0733	259.6	6.1358	259.52	4.2434	257.59
2.981	1.4824	3.0694	1.6484	2.5482	0.84257	2.2842	0.70896	2.1577	0.88366	3.962	41.312	2.1768	3.7265	2.1716	8.4352	3.4412	185.72	4.5697	254.57	6.0919	259.63	6.1547	259.45	4.2623	257.51
2.984	1.4255	3.0706	1.6347	2.5497	0.84604	2.287	0.716	2.1606	0.85156	3.9733	42.329	2.1798	3.7463	2.1771	8.4921	3.4598	188.43	4.5881	254.7	6.1106	259.66	6.1733	259.55	4.2805	257.57
2.987	1.4569	3.0719	1.6348	2.5512	0.85661	2.2898	0.69032	2.1633	0.86053	3.9845	43.321	2.1811	3.7718	2.1827	8.5715	3.4784	191.05	4.6066	254.84	6.1293	259.7	6.1917	259.69	4.3	257.6
2.99	1.4112	3.0731	1.6179	2.5526	0.8593	2.2926	0.71304	2.1662	0.88162	3.9957	44.297	2.1811	3.7951	2.1882	8.6559	3.4969	193.57	4.6251	254.99	6.148	259.71	6.2104	259.68	4.3185	257.61
2.993	1.3663	3.0743	1.6323	2.5541	0.83441	2.2954	0.68348	2.1689	0.87969	4.0069	45.282	2.1811	3.8031	2.1937	8.7461	3.5155	196.04	4.6436	255.12	6.1667	259.71	6.2289	259.51	4.3371	257.59
2.996	1.387	3.0757	1.5991	2.5556	0.84291	2.2982	0.67679	2.1717	0.86591	4.0182	46.33	2.1813	3.8096	2.1993	8.8529	3.5341	198.44	4.6621	255.26	6.1854	259.72	6.2475	259.56	4.3554	257.71
2.9989	1.3281	3.0768	1.6562	2.5571	0.83871	2.3009	0.66586	2.1745	0.8884	4.0294	47.408	2.1814	3.8104	2.2047	8.9261	3.5527	200.78	4.6806	255.37	6.2039	259.74	6.2661	259.6	4.374	257.71
3.0019	1.3698	3.078	1.6456	2.5586	0.84168	2.3037	0.65289	2.1774	0.86611	4.0404	48.515	2.1832	3.8093	2.2101	9.0023	3.5713	203.02	4.699	255.49	6.2222	259.73	6.2849	259.66	4.3928	257.76
3.0048	1.3523	3.0793	1.6658	2.5601	0.83351	2.3065	0.65207	2.1801	0.86112	4.0515	49.658	2.1861	3.8079	2.2156	9.1005	3.5899	205.2	4.7174	255.58	6.2405	259.75	6.3032	259.65	4.4114	257.77
3.0078	1.3097	3.0805	1.6416	2.5616	0.85951	2.3094	0.67012	2.1829	0.89742	4.0625	50.842	2.1888	3.8413	2.221	9.2031	3.6086	207.3	4.7359	255.69	6.2589	259.79	6.322	259.62	4.4294	257.76
3.0108	1.314	3.0817	1.6357	2.5631	0.86875	2.3122	0.67068	2.1857	0.91557	4.0736	52.103	2.1908	3.8271	2.2265	9.2672	3.6272	209.36	4.754	255.8	6.2772	259.81	6.3405	259.65	4.4483	257.86
3.0138	1.2813	3.083	1.6507	2.5646	0.88799	2.315	0.68515	2.1885	0.95205	4.0846	53.466	2.1944	3.847	2.2321	9.3963	3.6458	211.31	4.7722	255.93	6.2958	259.84	6.3592	259.7	4.4668	257.84
3.0168	1.3331	3.0843	1.6865	2.5661	0.87192	2.3177	0.70132	2.1912	0.89413	4.0958	54.726	2.1954	3.853	2.2377	9.5093	3.6645	213.21	4.7904	256.02	6.3145	259.86	6.3777	259.74	4.4852	257.84
3.0197	1.3229	3.0854	1.7	2.5676	0.87579	2.3205	0.73854	2.194	0.88202	4.1069	56.049	2.1999	3.8877	2.2432	9.6075	3.6831	215.07	4.8086	256.12	6.3331	259.84	6.3962	259.74	4.5038	257.97
3.0226	1.351	3.0868	1.7068	2.569	0.89022	2.3232	0.77258	2.1968	0.8853	4.1181	57.509	2.2	3.8964	2.2487	9.6848	3.7018	216.84	4.8268	256.2	6.3517	259.84	6.4146	259.71	4.5222	257.94
3.0256	1.382	3.088	1.7003	2.5705	0.91891	2.3259	0.80414	2.1997	0.88312	4.1293	58.916	2.2047	3.9334	2.2543	9.829	3.7204	218.53	4.8453	256.3	6.3704	259.85	6.4334	259.66	4.5409	257.94
3.0285	1.465	3.0891	1.6944	2.572	0.92024	2.3287	0.79467	2.2025	0.90593	4.1406	60.4	2.2055	3.958	2.2598	9.9124	3.739	220.17	4.8638	256.38	6.3891	259.87	6.452	259.77	4.5595	258.11
3.0314	1.4763	3.0904	1.671	2.5735	0.92135	2.3315	0.80686	2.2054	0.94407	4.1519	61.887	2.2094	3.9887	2.2653	10.035	3.7576	221.73	4.8823	256.46	6.4078	259.88	6.4704	259.78	4.5779	258.04
3.0344	1.4351	3.0916	1.6961	2.575	0.91774	2.3343	0.82818	2.2082	0.89602	4.1632	63.437	2.2111	4.0039	2.2709	10.152	3.7762	223.2	4.9008	256.6	6.4265	259.89	6.4891	259.78	4.5969	258
3.0374	1.4876	3.0928	1.6982	2.5765	0.91618	2.3371	0.81864	2.211	0.90136	4.1745	65.082	2.2139	4.0045	2.2764	10.297	3.7948	224.66	4.9194	256.69	6.4452	259.91	6.5077	259.82	4.6152	258.01
3.0404	1.5048	3.0939	1.6871	2.578	0.9173	2.3399	0.80854	2.2138	0.91477	4.1858	66.726	2.2167	4.0346	2.2819	10.391	3.8134	226.04	4.9376	256.78	6.464	259.93	6.526	259.78	4.6337	258.07
3.0434	1.5344	3.0948	1.6653	2.5795	0.90095	2.3427	0.77516	2.2166	0.9526	4.197	68.322	2.2185	4.0244	2.2875	10.517	3.832	227.38	4.9557	256.88	6.4828	259.93	6.5451	259.89	4.6524	258.13
3.0463	1.5287	3.0957	1.655	2.581	0.87591	2.3455	0.7842	2.2194	0.93779	4.2082	70.216	2.2223	4.04	2.2931	10.606	3.8505	228.66	4.9739	256.97	6.5015	259.94	6.5638	259.83	4.6709	258.21
3.0492	1.5406	3.0969	1.6613	2.5826	0.87364	2.3483	0.81054	2.2222	0.94664	4.2194	72.041	2.2232	4.0479	2.2987	10.707	3.8691	229.91	4.992	257.03	6.5204	259.98	6.5826	259.82	4.6895	258.24
3.0522	1.6003	3.0981	1.6699	2.584	0.85747	2.3511	0.78223	2.2249	0.95185	4.2306	73.982	2.2278	4.0727	2.3043	10.791	3.8877	231.07	5.0103	257.11	6.5392	260.02	6.6016	259.87	4.7081	258.21
3.0551	1.6141	3.0996	1.6647	2.5855	0.84896	2.3539	0.76209	2.2277	0.97471	4.2418	75.916	2.2278	4.0752	2.31	10.884	3.9063	232.2	5.029	257.19	6.5579	260.03	6.6202	259.82	4.7265	258.26
3.0581	1.6193	3.1014	1.7072	2.587	0.85294	2.3567	0.77289	2.2305	0.95171	4.2529	77.923	2.2325	4.1087	2.3155	10.969	3.9249	233.25	5.0478	257.27	6.5765	260.05	6.6387	259.84	4.7453	258.31
3.0611	1.6752	3.1033	1.7004	2.5886	0.86537	2.3595	0.76675	2.2333	0.99798	4.2641	79.989	2.2334	4.1143	2.3213	11.09	3.9435	234.27	5.0665	257.36	6.5953	260.08	6.6575	259.94	4.7642	258.21
3.0641	1.7244	3.1052	1.7262	2.59	0.8764	2.3623	0.76742	2.236	1.0511	4.2754	82.134	2.2371	4.1289	2.3269	11.233	3.9618	235.24	5.0852	257.44	6.614	260.08	6.676	259.86	4.7826	258.34
3.067	1.7306	3.107	1.7528	2.5916	0.90129	2.3651	0.76237	2.2391	1.0315	4.2866	84.217	2.2391	4.1539	2.3325	11.328	3.98	236.15	5.1039	257.51	6.6328	260.09	6.6944	259.83	4.8014	258.33
3.07	1.6959	3.1089	1.7775	2.5931	0.91025	2.3679	0.77318	2.2421	1.0215	4.2978	86.33	2.2418	4.1698	2.338	11.45	3.9982	237.04	5.1224	257.55	6.6516	260.11	6.7132	259.94	4.8199	258.33
3.073	1.6806	3.1107	1.7792	2.5945	0.95026	2.3707	0.81061	2.2452	1.0636	4.3091	88.522	2.2444	4.1811	2.3436	11.577	4.0165	237.89	5.1411	257.61	6.6704	260.13	6.7317	260.02	4.8383	258.33
3.0759	1.7015	3.1126	1.7848	2.596	0.96687	2.3735	0.83723	2.2482	1.1058	4.3203	90.83	2.2465	4.1899	2.3491	11.695	4.0347	238.72	5.1598	257.67	6.6887	260.13	6.7506	259.97	4.8571	258.37
3.0789	1.7682	3.1144	1.7881	2.5975	0.98656	2.3763	0.8591	2.2513	1.0939	4.3315	93.081	2.2503	4.212	2.3546	11.791	4.0534	239.5	5.1785	257.73	6.7072	260.16	6.7692	260.01	4.8759	258.5
3.0818	1.7468	3.1163	1.7998	2.599	0.99319	2.3791	0.87689	2.254	1.1291	4.3427	95.483	2.2511	4.2257	2.3602	11.957	4.0719	240.27	5.1972	257.8	6.7257	260.17	6.7885	259.89	4.894	258.27
3.0848	1.7026	3.1181	1.804	2.6005	0.99775	2.3819	0.89045	2.2569	1.1248	4.3539	97.991	2.2557	4.2346	2.3657	12.104	4.0905	240.99	5.216	257.87	6.7442	260.18	6.8072	260	4.9128	258.47
3.0877	1.7129	3.12	1.8232	2.602	0.98706	2.3847	0.91339	2.2597	1.0955	4.365	100.59	2.2558	4.2588	2.3712	12.252	4.1091	241.7	5.2347	257.94	6.7627	260.18	6.8257	260.01	4.9319	258.54
3.0907	1.7187	3.1218	1.8093	2.6035	0.95787	2.3874	0.92294	2.2625	1.0586	4.3762	103.26	2.2604	4.2755	2.3768	12.429	4.1278	242.37	5.2534	257.99	6.7816	260.18	6.8446	259.97	4.9508	258.5
3.0938	1.7723	3.1237	1.8129	2.605	0.94244	2.3902	0.91293	2.2654	1.0811	4.3873	105.92	2.2613	4.2923	2.3824	12.563	4.1465	243.04	5.272	258.04	6.8004	260.17	6.8634	260.03	4.9692	258.66
3.0968	1.7529	3.1256	1.8036	2.6065	0.94102	2.393	0.90924	2.2682	1.0799	4.3985	108.64	2.2649	4.3078	2.3879	12.694	4.1652	243.66	5.2908	258.1	6.8192	260.19	6.882	260.05	4.9879	258.63
3.0998	1.7665	3.1274	1.8254	2.6079	0.94554	2.3958	0.89416	2.271	1.0999	4.4096	111.41	2.2668	4.3335	2.3935	12.846	4.1841	244.24	5.3096	258.17	6.8379	260.2	6.9009	260.01	5.0067	258.51
3.1028	1.8013	3.1292	1.858	2.6094	0.94309	2.3986	0.89143	2.2741	1.0798	4.4208	114.25	2.2697	4.3419	2.3989	12.991	4.2028	244.79	5.3283	258.22	6.8567	260.21	6.9196	260.1	5.0249	258.61
3.1058	1.7567	3.1311	1.8667	2.6109	0.9591	2.4014	0.87468	2.2772	1.0976	4.432	117.2	2.2724	4.3731	2.4045	13.132	4.2215	245.32	5.3471	258.29	6.8754	260.25	6.9383	260.02	5.0437	258.64
3.1088	1.7717	3.1329	1.8755	2.6124	0.98518	2.4043	0.85881	2.2803	1.0575	4.4432	120.11	2.2743	4.4037	2.41	13.297	4.2403	245.84	5.3659	258.36	6.8942	260.27	6.957	260.1	5.0621	258.71
3.1117	1.7517	3.1348	1.8736	2.6139	1.0063	2.4071	0.84248	2.2833	1.0886	4.4544	123.1	2.278	4.4186	2.4156	13.469	4.259	246.34	5.3847	258.41	6.9129	260.29	6.9757	260.06	5.0807	258.71
3.1147	1.7704	3.1367	1.8534	2.6155	1.0036	2.4099	0.84938	2.287	1.1394	4.4655	125.9	2.2789	4.4356	2.4212	13.59	4.2777	246.86	5.4035	258.46	6.9316	260.31	6.9941	259.98	5.0994	258.74
3.1176	1.7933	3.1385	1.8617	2.617	1.0124	2.4127	0.85579	2.2903	1.1598	4.4764	128.15	2.2835	4.4515	2.4269	13.741	4.2963	247.33	5.4223	258.52	6.9505	260.33	7.0134	260.13	5.1183	258.67
3.1206	1.7722	3.1404	1.8668	2.6185	1.0104	2.4155	0.876	2.2937	1.1529	4.485	130.18	2.2836	4.4582	2.4324	13.846	4.3149	247.76	5.441	258.54	6.9693	260.33	7.0319	260.05	5.1369	258.77
3.1235	1.7594	3.1422	1.8579	2.6199	1.018	2.4183	0.87528	2.2971	1.1299	4.4914	131.97	2.2881	4.4629	2.438	14.003	4.3334	248.17	5.4598	258.58	6.9881	260.34	7.0508	260.06	5.1552	258.69
3.1265	1.7684	3.144	1.8343	2.6214	1.0165	2.4211	0.92393	2.3005	1.073	4.4959	133.58	2.2892	4.5044	2.4435	14.126	4.3519	248.56	5.4784	258.64	7.0069	260.35	7.0695	260.17	5.1739	258.77
3.1294	1.8023	3.1459	1.8265	2.6229	1.0041	2.4238	0.95369	2.3033	1.0855	4.4992	134.83	2.2927	4.507	2.4491	14.299	4.3705	248.92	5.497	258.7	7.0257	260.35	7.088	260.11	5.1921	258.81
3.1324	1.7289	3.1477	1.8211	2.6244	1.0112	2.4266	0.9748	2.3063	1.1354	4.5018	135.91	2.2948	4.534	2.4546	14.436	4.389	249.29	5.5155	258.75	7.0446	260.36	7.1068	260.15	5.2109	258.8
3.1354	1.7163	3.1496	1.831	2.6259	1.0148	2.4293	0.99321	2.3093	1.1326	4.5054	137.15	2.2976	4.5603	2.4601	14.632	4.4076	249.66	5.534	258.83	7.0634	260.37	7.1256	260.16	5.2293	258.73
3.1384	1.7162	3.1514	1.825	2.6274	1.0245	2.4321	0.99349	2.3124	1.0933	4.5102	138.64	2.3002	4.5693	2.4657	14.799	4.4262	250	5.5525	258.87	7.0821	260.41	7.1443	260.15	5.2479	258.73
3.1414	1.7303	3.1533	1.8556	2.6288	1.0287	2.4349	1.014	2.3157	1.0906	4.5158	140.38	2.3022	4.5727	2.4711	14.965	4.4448	250.34	5.5711	258.91	7.1008	260.4	7.1633	260.1	5.2669	258.84
3.1444	1.7381	3.1552	1.8667	2.6303	1.0297	2.4376	1.0126	2.3193	1.0641	4.5214	142.04	2.3058	4.6135	2.4765	15.134	4.4634	250.67	5.5898	258.93	7.1195	260.42	7.182	260.2	5.2855	258.79
3.1473	1.7574	3.157	1.8499	2.6318	1.0209	2.4404	0.99989	2.3226	1.0694	4.527	143.46	2.3068	4.6106	2.4819	15.324	4.4821	250.96	5.6084	258.96	7.1382	260.45	7.2006	260.2	5.304	258.87
3.1503	1.7628	3.1589	1.8509	2.6332	1.0108	2.4432	1.005	2.3263	1.1168	4.5326	145.12	2.3114	4.623	2.4872	15.479	4.5007	251.27	5.6271	258.98	7.1569	260.46	7.2195	260.29	5.3229	258.86
3.1533	1.7315	3.1607	1.8831	2.6347	1.0042	2.446	1.0012	2.3301	1.1671	4.5382	146.68	2.3114	4.6358	2.4926	15.631	4.5194	251.57	5.6458	259.03	7.1756	260.44	7.2383	260.16	5.3414	258.97
3.1562	1.7726	3.1626	1.906	2.6362	1.0032	2.4488	1.0095	2.3338	1.1575	4.5438	148.09	2.316	4.6436	2.4981	15.832	4.5379	251.85	5.6644	259.08	7.1943	260.49	7.2566	260.22	5.3602	258.84
3.1592	1.8048	3.1644	1.9192	2.6377	0.99373	2.4516	1.0184	2.3374	1.0984	4.5495	149.56	2.317	4.6563	2.5035	16.027	4.5565	252.11	5.683	259.13	7.213	260.5	7.2751	260.19	5.3785	258.91
3.1622	1.7983	3.1663	1.9264	2.6392	0.99347	2.4544	1.0154	2.3411	1.1296	4.5551	151.08	2.3207	4.7062	2.5089	16.234	4.5751	252.38	5.7015	259.17	7.2316	260.52	7.2939	260.16	5.3972	259.03
3.1652	1.8132	3.1681	1.9283	2.6407	0.99487	2.4572	1.0347	2.3444	1.1903	4.5607	152.69	2.3225	4.7375	2.5145	16.422	4.5936	252.63	5.72	259.23	7.2504	260.53	7.3123	260.29	5.4158	259.03
3.1682	1.8053	3.17	1.9387	2.6422	0.99524	2.46	1.0398	2.3481	1.1925	4.5663	154.12	2.3254	4.7701	2.5201	16.61	4.6122	252.87	5.7385	259.26	7.2691	260.54	7.3316	260.3	5.4341	258.94
3.1711	1.8195	3.1719	1.9681	2.6437	1.0028	2.4627	1.0333	2.3523	1.1814	4.5719	155.77	2.3283	4.7802	2.5256	16.773	4.6307	253.1	5.757	259.3	7.288	260.53	7.3501	260.32	5.4529	258.97
3.1741	1.8034	3.1737	1.9823	2.6452	0.99005	2.4655	1.0394	2.3562	1.2032	4.5775	157.22	2.3297	4.7888	2.5311	16.931	4.6493	253.33	5.7756	259.36	7.3069	260.54	7.3688	260.22	5.4716	258.97
3.1771	1.8343	3.1756	2.017	2.6467	0.9942	2.4683	1.0125	2.3603	1.2304	4.583	158.74	2.3338	4.8065	2.5368	17.09	4.6678	253.53	5.7942	259.4	7.3258	260.54	7.3876	260.35	5.49	258.99
3.1801	1.8666	3.1774	2.0042	2.6482	1.0111	2.4711	1.0204	2.3648	1.2316	4.5881	160.02	2.3344	4.8162	2.5423	17.274	4.6864	253.72	5.8127	259.43	7.3447	260.56	7.4066	260.26	5.5087	259.11
3.183	1.8482	3.1793	2.0269	2.6497	1.012	2.4739	1.014	2.369	1.2479	4.5922	160.75	2.3391	4.8397	2.5477	17.49	4.705	253.93	5.8313	259.48	7.3637	260.57	7.4253	260.27	5.5274	259.1
3.1859	1.8549	3.1811	2.0182	2.6512	1.0013	2.4767	1.02	2.3726	1.261	4.5951	161.4	2.3394	4.8693	2.5532	17.69	4.7237	254.11	5.8498	259.51	7.3822	260.59	7.4443	260.25	5.5458	259.09
3.1888	1.7963	3.1829	2.0214	2.6526	1.013	2.4795	1.0247	2.3765	1.2227	4.5968	162.07	2.3437	4.8887	2.5588	17.891	4.7423	254.29	5.8683	259.52	7.4006	260.6	7.4635	260.3	5.5642	259.1
3.1918	1.8072	3.1847	2.0208	2.6542	1.0281	2.4823	1.0378	2.3802	1.2293	4.5975	162.3	2.345	4.8897	2.5644	18.057	4.7609	254.47	5.8868	259.55	7.419	260.6	7.4821	260.33	5.5834	259.11
3.1947	1.783	3.1865	2.0183	2.6557	1.0755	2.4851	1.0301	2.3837	1.1876	4.5975	162.66	2.3482	4.9266	2.5699	18.259	4.7796	254.64	5.9056	259.57	7.4374	260.6	7.5007	260.28	5.6018	259.19
3.1977	1.7509	3.1883	2.0257	2.6572	1.0797	2.4878	1.0533	2.3873	1.2499	4.5975	162.47	2.3504	4.9706	2.5754	18.443	4.7983	254.8	5.9242	259.6	7.4558	260.61	7.5194	260.34	5.6202	259.09
3.2006	1.7509	3.1901	2.0164	2.6587	1.0623	2.4906	1.0533	2.3916	1.2456	4.5975	162.36	2.3531	4.9999	2.581	18.66	4.817	255	5.9429	259.61	7.4746	260.61	7.5378	260.34	5.6389	259.14
3.2035	1.7323	3.192	2.0168	2.6602	1.0704	2.4933	1.0604	2.3956	1.2482	4.5975	162.47	2.3576	5.0261	2.5865	18.882	4.8357	255.17	5.9615	259.64	7.4935	260.63	7.5567	260.33	5.6579	259.26
3.2064	1.7124	3.1938	2.0291	2.6617	1.0911	2.496	1.0602	2.3995	1.2246	4.5976	162.63	2.3622	5.0849	2.592	19.18	4.8544	255.33	5.9803	259.66	7.5123	260.63	7.5751	260.41	5.6765	259.19
3.2093	1.697	3.1957	2.0084	2.6632	1.09	2.4985	1.0495	2.4033	1.2526	4.5992	163.21	2.3667	5.1213	2.5977	19.393	4.8733	255.51	5.999	259.7	7.5311	260.64	7.5937	260.22	5.6952	259.23
3.2122	1.7571	3.1976	2.0355	2.6647	1.0802	2.5015	1.0178	2.4066	1.2786	4.603	164.14	2.3714	5.149	2.6032	19.632	4.8921	255.66	6.0177	259.71	7.55	260.64	7.6124	260.35	5.7136	259.27
3.2152	1.7778	3.1995	2.0356	2.6662	1.0525	2.505	1.0089	2.4094	1.3337	4.609	165.65	2.376	5.1836	2.6087	19.842	4.9108	255.77	6.0365	259.76	7.5687	260.65	7.631	260.33	5.7325	259.24
3.2182	1.8326	3.2014	2.0464	2.6676	1.0659	2.5092	0.99533	2.4124	1.3197	4.6173	167.79	2.3807	5.2354	2.6142	20.083	4.9296	255.92	6.0553	259.8	7.5874	260.65	7.6497	260.38	5.7511	259.36
3.2212	1.9217	3.2033	2.0449	2.6691	1.0678	2.5139	0.96257	2.4155	1.3809	4.6278	170.17	2.3852	5.2766	2.6197	20.25	4.9483	256.07	6.0739	259.84	7.6064	260.68	7.6692	260.37	5.7699	259.27
3.2241	1.9022	3.2052	2.0306	2.6707	1.0615	2.5195	0.98966	2.4184	1.3988	4.639	173.02	2.3897	5.3075	2.625	20.511	4.9668	256.19	6.0926	259.87	7.6253	260.69	7.6877	260.39	5.7889	259.29
3.2271	1.9455	3.2071	2.0755	2.6722	1.0683	2.5251	1.0148	2.4215	1.3803	4.6502	176.12	2.3943	5.3388	2.6305	20.732	4.9855	256.34	6.1113	259.93	7.6442	260.71	7.7063	260.42	5.8074	259.27
3.2301	1.9544	3.209	2.079	2.6736	1.073	2.5307	1.0098	2.4245	1.3793	4.6614	179.21	2.3989	5.4026	2.636	20.992	5.0041	256.46	6.1299	259.95	7.6631	260.72	7.7251	260.36	5.8262	259.3
3.233	1.9948	3.2108	2.1017	2.6751	1.0878	2.5363	1.0206	2.4272	1.4253	4.6726	182.27	2.4036	5.4405	2.6414	21.152	5.0228	256.57	6.1486	259.96	7.6819	260.73	7.7437	260.39	5.8449	259.3
3.236	1.927	3.2127	2.118	2.6766	1.0969	2.5419	1.046	2.43	1.4057	4.6839	185.15	2.4082	5.4718	2.6469	21.397	5.0415	256.67	6.1672	260	7.7006	260.74	7.7627	260.46	5.8636	259.4
3.239	1.9107	3.2146	2.1081	2.6781	1.1009	2.5475	1.0641	2.4328	1.4217	4.6951	187.96	2.4128	5.5299	2.6524	21.591	5.0602	256.77	6.1858	260	7.7193	260.75	7.7812	260.4	5.8822	259.3
3.2419	2.003	3.2164	2.1378	2.6796	1.1228	2.5531	1.1247	2.4355	1.443	4.7063	190.94	2.4175	5.5861	2.6578	21.855	5.0787	256.87	6.2044	260.01	7.7379	260.78	7.8002	260.52	5.9012	259.33
3.2449	1.9758	3.2183	2.1507	2.6811	1.1313	2.5587	1.1265	2.4383	1.4802	4.7175	193.63	2.422	5.6087	2.6632	22.096	5.0974	256.97	6.2231	260.04	7.7567	260.79	7.8187	260.45	5.9205	259.3
3.2478	1.9538	3.2201	2.1551	2.6826	1.1237	2.5642	1.1221	2.441	1.483	4.7287	196.23	2.4265	5.6527	2.6687	22.389	5.1161	257.07	6.2419	260.05	7.7754	260.81	7.8373	260.43	5.9391	259.47
3.2508	1.9986	3.222	2.1852	2.6842	1.1121	2.5698	1.1959	2.4438	1.4564	4.7399	198.72	2.4312	5.6896	2.674	22.67	5.1347	257.18	6.2606	260.07	7.794	260.81	7.8561	260.62	5.9574	259.43
3.2537	2.0257	3.2239	2.1954	2.6857	1.1023	2.5754	1.1979	2.4466	1.465	4.7511	201.46	2.4359	5.709	2.6795	22.96	5.1533	257.31	6.2793	260.1	7.8128	260.8	7.8747	260.48	5.9762	259.33
3.2567	2.0621	3.2257	2.2013	2.6872	1.0891	2.5809	1.2272	2.4494	1.4709	4.7623	203.88	2.4404	5.7277	2.6849	23.22	5.172	257.38	6.298	260.11	7.8314	260.79	7.8933	260.43	5.9947	259.5
3.2596	2.015	3.2276	2.203	2.6886	1.0904	2.5865	1.2626	2.4522	1.4604	4.7735	206.27	2.4452	5.7465	2.6904	23.49	5.1906	257.5	6.3167	260.12	7.8502	260.81	7.9118	260.53	6.0133	259.37
3.2626	1.9945	3.2294	2.1833	2.6901	1.0832	2.5915	1.2461	2.455	1.4866	4.7846	208.38	2.4497	5.8051	2.6959	23.749	5.2092	257.59	6.3353	260.17	7.869	260.82	7.9304	260.54	6.0324	259.47
3.2655	1.9247	3.2313	2.1947	2.6916	1.0755	2.5965	1.2304	2.4578	1.4816	4.7958	210.69	2.4543	5.8575	2.7014	23.985	5.2279	257.66	6.3539	260.18	7.8877	260.83	7.9496	260.6	6.051	259.51
3.2685	1.9312	3.2332	2.1879	2.6931	1.0724	2.601	1.2223	2.461	1.4661	4.807	212.91	2.4589	5.9167	2.7067	24.238	5.2468	257.74	6.3727	260.22	7.9065	260.84	7.9682	260.56	6.0696	259.4
3.2715	1.9257	3.235	2.1788	2.6946	1.0751	2.6049	1.1823	2.4647	1.4641	4.8181	215.17	2.4635	5.9619	2.7122	24.478	5.2656	257.84	6.3913	260.26	7.9254	260.85	7.9869	260.54	6.0882	259.54
3.2745	2.009	3.2369	2.2085	2.6961	1.0813	2.6088	1.209	2.4685	1.4751	4.8293	217.05	2.4681	6.0473	2.7177	24.732	5.2845	257.92	6.4101	260.28	7.9441	260.84	8.0037	260.62	6.1067	259.53
3.2775	2.0306	3.2388	2.2066	2.6976	1.0943	2.6127	1.1866	2.4724	1.4898	4.8405	218.92	2.4727	6.0813	2.7232	24.997	5.3033	258.01	6.4288	260.29	7.9629	260.84	8.0224	260.54	6.1253	259.63
3.2805	2.086	3.2406	2.1984	2.699	1.1071	2.6161	1.1705	2.4767	1.5595	4.8517	221.08	2.4773	6.113	2.7288	25.286	5.3218	258.09	6.4476	260.31	7.9817	260.86	8.0413	260.53	6.1441	259.5
3.2834	2.1726	3.2424	2.2023	2.7006	1.1134	2.62	1.2374	2.4806	1.5438	4.8629	223.07	2.4819	6.1367	2.7345	25.606	5.3402	258.14	6.4662	260.32	8.0005	260.86	8.06	260.51	6.1627	259.6
3.2864	2.1638	3.2443	2.1914	2.7021	1.1271	2.6239	1.253	2.4841	1.5361	4.8742	224.96	2.4864	6.1786	2.74	25.907	5.3587	258.19	6.4849	260.35	8.0193	260.86	8.0787	260.52	6.1809	259.56
3.2894	2.2066	3.2462	2.2265	2.7036	1.1337	2.6274	1.2781	2.4876	1.5019	4.8854	226.72	2.4911	6.2079	2.7455	26.214	5.3771	258.27	6.5034	260.38	8.0381	260.85	8.0974	260.66	6.1997	259.66
3.2924	2.2471	3.248	2.2817	2.705	1.1563	2.6313	1.2853	2.4909	1.5224	4.8966	228.43	2.4957	6.2473	2.751	26.558	5.3956	258.32	6.5219	260.4	8.0569	260.87	8.1168	260.49	6.2186	259.53
3.2954	2.2662	3.2499	2.2989	2.7065	1.1701	2.6352	1.2711	2.4943	1.5377	4.9078	229.87	2.5003	6.2857	2.7565	26.855	5.4145	258.37	6.5405	260.42	8.0757	260.88	8.1354	260.48	6.2371	259.63
3.2983	2.284	3.2517	2.3407	2.708	1.1632	2.6386	1.2885	2.4982	1.5404	4.919	231.62	2.5049	6.3663	2.762	27.135	5.4332	258.46	6.5591	260.45	8.0946	260.9	8.1545	260.46	6.2555	259.59
3.3013	2.2294	3.2535	2.328	2.7095	1.1558	2.6425	1.2834	2.5026	1.5386	4.9303	232.87	2.5095	6.4135	2.7676	27.428	5.452	258.51	6.5777	260.46	8.1134	260.92	8.174	260.55	6.2741	259.61
3.3043	2.4166	3.2554	2.3231	2.7109	1.1541	2.6465	1.2264	2.5075	1.5366	4.9415	234.12	2.5141	6.4451	2.7731	27.731	5.4708	258.55	6.5964	260.45	8.1322	260.95	8.1925	260.67	6.2929	259.63
3.3072	2.3767	3.2573	2.3123	2.7124	1.153	2.6499	1.2203	2.513	1.5214	4.9527	235.41	2.5187	6.514	2.7786	28.041	5.4895	258.62	6.6151	260.47	8.1511	260.94	8.2112	260.6	6.3118	259.57
3.3102	2.4432	3.2592	2.3248	2.7139	1.1736	2.6538	1.2346	2.5187	1.5587	4.9638	236.36	2.5233	6.5686	2.7842	28.359	5.5082	258.69	6.634	260.47	8.1699	260.95	8.2298	260.52	6.3302	259.57
3.3131	2.4986	3.261	2.3649	2.7154	1.1795	2.6577	1.2361	2.5242	1.6007	4.975	237.47	2.5279	6.5914	2.7898	28.663	5.5269	258.72	6.6529	260.47	8.1887	260.94	8.2486	260.59	6.3494	259.66
3.3161	2.4931	3.2629	2.3983	2.7168	1.1737	2.6612	1.2652	2.5298	1.6329	4.9862	238.78	2.5325	6.6708	2.7953	28.966	5.5452	258.8	6.6717	260.49	8.2074	260.94	8.2675	260.59	6.368	259.69
3.3188	2.4781	3.2647	2.3796	2.7183	1.1917	2.665	1.2932	2.5354	1.6361	4.9973	239.76	2.5372	6.7476	2.8009	29.274	5.5635	258.88	6.6905	260.51	8.2262	260.95	8.2865	260.58	6.3865	259.81
3.3212	2.5258	3.2665	2.3929	2.7198	1.1999	2.6689	1.2959	2.541	1.6534	5.0085	241.1	2.5419	6.7884	2.8065	29.539	5.5819	258.95	6.7093	260.54	8.2449	260.97	8.305	260.6	6.4049	259.61
3.3235	2.5879	3.2683	2.3777	2.7213	1.2206	2.6723	1.3093	2.5466	1.6744	5.0197	242.3	2.5464	6.8476	2.8121	29.874	5.6001	259.02	6.7279	260.55	8.2637	260.96	8.3235	260.54	6.4237	259.76
3.3253	2.6202	3.2701	2.3988	2.7228	1.2236	2.6762	1.3233	2.5521	1.7027	5.031	243.31	2.551	6.9174	2.8177	30.181	5.6184	259.08	6.7466	260.56	8.2824	260.97	8.3426	260.59	6.4422	259.64
3.3269	2.7001	3.2719	2.4099	2.7243	1.2182	2.6801	1.2991	2.5577	1.7439	5.0422	244.43	2.5555	6.9597	2.8232	30.499	5.637	259.14	6.7652	260.56	8.3012	260.97	8.3614	260.64	6.461	259.79
3.3284	2.7627	3.2737	2.4523	2.7258	1.2352	2.6836	1.3129	2.5631	1.7601	5.0534	245.43	2.5602	6.9935	2.8288	30.814	5.6556	259.17	6.7839	260.6	8.3201	260.98	8.3801	260.64	6.4797	259.79
3.3298	2.7443	3.2756	2.4639	2.7273	1.2184	2.6875	1.2835	2.5687	1.7933	5.0646	246.39	2.5647	7.0462	2.8343	31.252	5.6743	259.22	6.8025	260.63	8.339	260.98	8.3986	260.57	6.4983	259.77
3.3312	2.7359	3.2774	2.4595	2.7288	1.2029	2.6915	1.2971	2.5742	1.7887	5.0758	247.24	2.5694	7.0889	2.8399	31.66	5.6929	259.26	6.8211	260.64	8.3579	260.99	8.4155	260.65	6.5168	259.84
3.3327	2.7031	3.2793	2.4361	2.7302	1.1876	2.6948	1.3187	2.5798	1.7812	5.087	247.69	2.574	7.1269	2.8455	32.094	5.7115	259.29	6.8398	260.68	8.3767	260.99	8.434	260.62	6.5355	259.73
3.3342	2.7244	3.2812	2.4295	2.7317	1.1877	2.6987	1.3327	2.5853	1.807	5.0981	248.14	2.5786	7.1816	2.8511	32.538	5.7302	259.33	6.8585	260.69	8.3956	261.01	8.4528	260.6	6.5539	259.8
3.3359	2.6591	3.283	2.4738	2.7331	1.19	2.7026	1.3417	2.591	1.8027	5.1093	248.82	2.5829	7.2633	2.8567	32.987	5.7489	259.38	6.8771	260.7	8.4144	261.02	8.4713	260.61	6.5726	259.81
3.3374	2.6769	3.2849	2.4964	2.7346	1.1602	2.706	1.3639	2.5966	1.8531	5.1205	249.3	2.5874	7.3181	2.8623	33.306	5.7677	259.41	6.8958	260.73	8.4333	261.02	8.4902	260.8	6.5911	259.86
3.3388	2.7405	3.2867	2.5008	2.7361	1.1365	2.7099	1.3514	2.6022	1.8854	5.1317	249.82	2.592	7.3944	2.8679	33.628	5.7865	259.46	6.9146	260.77	8.4522	261.01	8.509	260.64	6.6098	259.87
3.3403	2.7965	3.2886	2.5111	2.7376	1.1546	2.7139	1.3931	2.6078	1.8908	5.1429	250.26	2.5965	7.4604	2.8735	33.954	5.8054	259.51	6.9333	260.76	8.471	261.03	8.5277	260.76	6.6287	259.87
3.3418	2.8077	3.2904	2.5282	2.739	1.1633	2.7173	1.3959	2.6135	1.8995	5.1541	250.48	2.6011	7.5154	2.879	34.268	5.8243	259.56	6.9519	260.8	8.4899	261.02	8.5464	260.68	6.6472	259.91
3.3431	2.8172	3.2923	2.5464	2.7405	1.183	2.7212	1.3967	2.619	1.9179	5.1653	250.86	2.6057	7.5608	2.8846	34.631	5.8432	259.61	6.9706	260.83	8.5087	261.03	8.5653	260.69	6.6656	259.87
3.3446	2.8702	3.2941	2.5521	2.742	1.1974	2.7251	1.3903	2.6247	1.9419	5.1765	251.44	2.6103	7.6273	2.8902	35.041	5.8619	259.66	6.9893	260.82	8.5275	261.05	8.5838	260.78	6.6843	259.89
3.3461	2.8884	3.296	2.5712	2.7434	1.2139	2.7285	1.4469	2.6302	2.0145	5.1866	251.59	2.6149	7.6919	2.8958	35.447	5.8807	259.7	7.0078	260.83	8.5463	261.08	8.6025	260.7	6.7031	259.86
3.3476	2.9119	3.2979	2.5831	2.7449	1.2444	2.7323	1.4325	2.6358	2.0436	5.1955	252.13	2.6194	7.7487	2.9014	35.865	5.8994	259.74	7.0265	260.86	8.5652	261.09	8.6212	260.6	6.7214	259.91
3.3491	2.853	3.2997	2.5605	2.7464	1.2524	2.7362	1.4512	2.6414	2.0853	5.2034	252.43	2.624	7.8184	2.907	36.313	5.918	259.8	7.0452	260.84	8.5839	261.1	8.6399	260.68	6.74	259.89
3.3506	2.7833	3.3016	2.5692	2.7479	1.2309	2.7396	1.4522	2.647	2.0708	5.2101	252.8	2.6289	7.8712	2.9125	36.705	5.9368	259.84	7.0639	260.85	8.6027	261.1	8.6585	260.7	6.7586	259.91
3.3521	2.8308	3.3034	2.5976	2.7493	1.2289	2.7435	1.4278	2.6526	2.0727	5.2157	253.34	2.6334	7.9494	2.918	37.084	5.9597	259.89	7.0826	260.88	8.6215	261.1	8.6777	260.75	6.7772	259.89
3.3536	2.8025	3.3052	2.6241	2.7508	1.2227	2.7474	1.4404	2.6583	2.1116	5.2213	253.68	2.6379	8.0034	2.9236	37.444	5.98	259.93	7.1015	260.88	8.6403	261.09	8.6964	260.74	6.7963	259.97
3.3551	2.7695	3.307	2.6504	2.7523	1.1985	2.7508	1.453	2.6638	2.1121	5.2269	253.93	2.6425	8.0753	2.9292	37.797	5.9965	259.97	7.1202	260.91	8.659	261.08	8.7153	260.75	6.8149	260.07
3.3566	2.8057	3.3088	2.6664	2.7537	1.1884	2.7547	1.4001	2.6695	2.1269	5.2325	254.12	2.647	8.141	2.9347	38.132	6.0102	259.97	7.139	260.94	8.6778	261.09	8.7339	260.74	6.8335	259.96
3.3581	2.7381	3.3107	2.7005	2.7552	1.1638	2.7586	1.4117	2.6751	2.1666	5.2382	254.22	2.6516	8.2191	2.9403	38.484	6.0211	259.95	7.1577	260.96	8.6966	261.08	8.7524	260.71	6.8523	259.97
3.3596	2.7866	3.3125	2.7244	2.7566	1.1561	2.762	1.4226	2.6808	2.1739	5.2438	254.31	2.6561	8.2799	2.9459	38.939	6.0241	259.94	7.1764	260.95	8.7154	261.08	8.7712	260.71	6.8707	259.94
3.3611	2.5968	3.3144	2.7483	2.7581	1.1651	2.7659	1.4456	2.6864	2.1954	5.2494	254.44	2.6606	8.3413	2.9515	39.449	6.026	259.95	7.1951	260.96	8.7343	261.08	8.7901	260.79	6.8896	259.94
3.3626	2.5453	3.3162	2.7412	2.7596	1.1775	2.7697	1.4613	2.6918	2.2142	5.255	254.46	2.6654	8.3948	2.9571	39.972	6.0289	259.95	7.2138	260.94	8.7532	261.11	8.8084	260.76	6.9088	260.01
3.3641	2.7079	3.3181	2.7591	2.7611	1.1609	2.7731	1.4649	2.6968	2.2423	5.2606	254.62	2.6699	8.4476	2.9626	40.497	6.0316	259.94	7.2325	260.93	8.772	261.1	8.8273	260.75	6.9271	260.03
3.3656	2.7039	3.32	2.7631	2.7625	1.1564	2.777	1.4867	2.7013	2.2482	5.2662	254.84	2.6746	8.51	2.968	41.018	6.0344	259.96	7.2513	260.96	8.7909	261.1	8.8463	260.79	6.9465	259.94
3.3671	2.6167	3.3219	2.768	2.764	1.156	2.7809	1.4919	2.7054	2.2391	5.2717	255.07	2.6789	8.5705	2.9735	41.465	6.0376	259.98	7.2702	260.97	8.8097	261.11	8.8649	260.85	6.9652	260.01
3.3687	2.6896	3.3237	2.7493	2.7655	1.1959	2.7842	1.5122	2.7093	2.2824	5.2772	255.06	2.6838	8.6564	2.9789	41.89	6.0421	259.99	7.2891	260.99	8.8284	261.14	8.8835	260.8	6.9839	259.94
3.3702	2.6402	3.3255	2.7738	2.7669	1.2024	2.7881	1.5145	2.7129	2.3088	5.2827	255.08	2.6882	8.7303	2.9844	42.33	6.0477	259.99	7.3079	261	8.8471	261.13	8.9023	260.79	7.0031	260.03
3.3717	2.7813	3.3273	2.7681	2.7684	1.2284	2.792	1.5084	2.7165	2.3276	5.2881	254.99	2.6928	8.7969	2.99	42.79	6.0544	260.03	7.3268	261.02	8.8659	261.16	8.9208	260.8	7.0216	260
3.3731	2.8123	3.3292	2.7647	2.7699	1.2358	2.7953	1.5156	2.7204	2.3484	5.2936	255.16	2.6975	8.8804	2.9956	43.301	6.0606	260.05	7.3456	261	8.8846	261.16	8.9398	260.86	7.0403	260.07
3.3746	2.8188	3.331	2.7854	2.7714	1.2574	2.7992	1.534	2.7241	2.3613	5.2993	254.93	2.7025	8.9388	3.0012	43.823	6.0677	260.05	7.3644	261.02	8.9034	261.17	8.9585	260.81	7.059	259.99
3.3761	2.7283	3.3328	2.831	2.7729	1.2944	2.803	1.5379	2.7276	2.3917	5.3049	255.08	2.7067	9.011	3.0068	44.335	6.0737	260.05	7.3833	261.03	8.9221	261.14	8.9777	260.81	7.0776	260
3.3776	2.8536	3.3347	2.8698	2.7743	1.303	2.8065	1.5399	2.7315	2.4116	5.3105	255.15	2.7114	9.0912	3.0125	44.869	6.0793	260.05	7.4021	261.04	8.9409	261.13	8.9961	260.82	7.0967	260.07
3.379	2.8888	3.3365	2.8916	2.7758	1.304	2.8104	1.5515	2.7352	2.4702	5.3161	255.53	2.7159	9.1683	3.0181	45.405	6.0849	260.08	7.4209	261.06	8.9597	261.1	9.0152	260.91	7.1152	260.14
3.3806	2.8327	3.3383	2.9074	2.7773	1.3161	2.8142	1.5767	2.7387	2.5008	5.3217	255.75	2.7207	9.2346	3.0236	45.884	6.0917	260.08	7.4396	261.06	8.9785	261.11	9.0339	260.88	7.1342	260.2
3.3821	2.8515	3.3402	2.9472	2.7787	1.3223	2.8177	1.6158	2.7427	2.5233	5.3273	256.09	2.7253	9.3084	3.0293	46.39	6.0979	260.1	7.4583	261.07	8.9973	261.12	9.0529	260.74	7.153	260.1
3.3835	3.0438	3.342	2.9405	2.7802	1.3066	2.8215	1.6334	2.7464	2.5237	5.3329	256.14	2.7298	9.372	3.0348	46.937	6.105	260.12	7.4769	261.07	9.0162	261.14	9.0714	260.86	7.1714	260.1
3.3851	3.0847	3.3438	2.9575	2.7816	1.3223	2.8253	1.6471	2.7499	2.5386	5.3384	256.41	2.7344	9.4498	3.0404	47.467	6.1109	260.15	7.4956	261.08	9.035	261.15	9.0903	260.91	7.1901	260.07
3.3866	2.8487	3.3457	2.9779	2.7831	1.2925	2.8288	1.6482	2.7539	2.558	5.344	256.33	2.739	9.5428	3.0458	48.026	6.1166	260.14	7.5142	261.07	9.0538	261.17	9.1091	260.85	7.2093	260.11
3.3881	2.8979	3.3476	2.993	2.7846	1.2964	2.8327	1.6618	2.7576	2.5914	5.3496	256.31	2.7436	9.6363	3.0512	48.566	6.1222	260.16	7.5329	261.09	9.0726	261.17	9.128	260.89	7.2285	260.11
3.3896	2.9309	3.3494	2.9965	2.7861	1.2804	2.8364	1.6651	2.7611	2.61	5.3552	256.21	2.7481	9.7089	3.0567	49.077	6.1292	260.18	7.5515	261.1	9.0915	261.18	9.1466	260.86	7.2471	260.1
3.3911	2.794	3.3513	3.0053	2.7876	1.2653	2.8398	1.6736	2.765	2.6343	5.3607	256.41	2.7527	9.7938	3.0622	49.614	6.1354	260.2	7.5702	261.12	9.1103	261.2	9.1655	260.84	7.2656	260.21
3.3926	2.7925	3.3531	3.0235	2.7891	1.2448	2.8437	1.6108	2.7688	2.6352	5.3663	256.38	2.7573	9.8708	3.0676	50.135	6.1426	260.18	7.5888	261.13	9.1289	261.21	9.1846	260.92	7.2849	260.16
3.394	2.723	3.355	3.0331	2.7905	1.2643	2.8474	1.607	2.7722	2.6798	5.3717	256.54	2.7619	9.937	3.0732	50.631	6.1485	260.17	7.6075	261.13	9.1475	261.23	9.2032	260.86	7.3036	260.23
3.3955	2.8158	3.3569	3.0401	2.7922	1.2346	2.8508	1.6165	2.7761	2.7048	5.3772	256.63	2.7666	10.021	3.0788	51.182	6.154	260.18	7.6262	261.13	9.1661	261.24	9.2218	260.88	7.3222	260.17
3.397	2.7972	3.3588	3.0676	2.7943	1.248	2.8546	1.6109	2.7799	2.7306	5.3827	257.01	2.7712	10.122	3.0843	51.782	6.1576	260.19	7.6449	261.14	9.1847	261.24	9.2408	260.93	7.341	260.19
3.3985	2.9933	3.3606	3.0888	2.7965	1.2436	2.8584	1.6309	2.7834	2.7669	5.3882	257.45	2.7758	10.204	3.0898	52.315	6.165	260.18	7.6636	261.16	9.2033	261.22	9.2577	260.82	7.3598	260.17
3.4	3.0287	3.3625	3.0742	2.7991	1.2508	2.8618	1.6346	2.7873	2.7956	5.3937	257.83	2.7805	10.295	3.0952	52.885	6.1727	260.24	7.6823	261.19	9.2221	261.21	9.2766	260.88	7.3791	260.14
3.4015	3.0516	3.3643	3.0684	2.802	1.2576	2.8657	1.6323	2.7911	2.8191	5.3993	258.14	2.7852	10.389	3.1007	53.492	6.186	260.27	7.7009	261.22	9.241	261.21	9.2953	260.92	7.3984	260.26
3.403	3.1656	3.3662	3.0912	2.8049	1.2773	2.8694	1.6766	2.7946	2.8139	5.4049	258.24	2.7897	10.462	3.1061	54.093	6.1996	260.29	7.7196	261.24	9.2598	261.19	9.3139	260.89	7.4171	260.21
3.4045	3.1881	3.368	3.0959	2.8078	1.2801	2.8728	1.7013	2.7985	2.8248	5.4105	258.22	2.7944	10.555	3.1116	54.624	6.219	260.29	7.7383	261.27	9.2787	261.18	9.3327	260.83	7.436	260.2
3.406	3.13	3.3699	3.1265	2.8107	1.3043	2.8767	1.7218	2.8023	2.8482	5.416	258.61	2.799	10.644	3.1171	55.186	6.2358	260.33	7.7571	261.28	9.2976	261.19	9.352	260.9	7.4549	260.2
3.4075	3.0533	3.3718	3.1657	2.8136	1.3049	2.8804	1.7381	2.8057	2.8523	5.4216	258.56	2.8036	10.738	3.1227	55.796	6.2566	260.34	7.7758	261.28	9.3165	261.19	9.3708	260.86	7.4737	260.37
3.409	3.1694	3.3736	3.1703	2.8165	1.2994	2.884	1.7146	2.8095	2.8743	5.4273	258.37	2.8081	10.843	3.1282	56.414	6.2736	260.35	7.7946	261.28	9.3355	261.19	9.3894	260.95	7.4924	260.29
3.4104	3.188	3.3755	3.193	2.8195	1.3158	2.8879	1.7407	2.8133	2.8941	5.4329	258.1	2.8128	10.946	3.1338	57.018	6.2942	260.36	7.8134	261.29	9.3545	261.21	9.4083	260.95	7.5113	260.23
3.4119	3.219	3.3773	3.2173	2.8224	1.3458	2.8916	1.7402	2.8167	2.8864	5.4385	257.99	2.8176	11.037	3.1394	57.683	6.3112	260.42	7.8321	261.29	9.3733	261.23	9.4272	260.88	7.5299	260.2
3.4134	3.2381	3.3792	3.26	2.8253	1.332	2.8952	1.772	2.8206	2.9131	5.444	257.81	2.8222	11.142	3.145	58.385	6.3318	260.43	7.8508	261.31	9.392	261.23	9.4463	261	7.5485	260.19
3.4149	3.2072	3.3811	3.2885	2.8282	1.3499	2.899	1.7714	2.8243	2.898	5.4496	258.1	2.8269	11.225	3.1506	59.019	6.3489	260.46	7.8697	261.31	9.4107	261.24	9.465	260.98	7.5673	260.31
3.4164	3.1975	3.383	3.3049	2.8311	1.3498	2.9026	1.7614	2.8278	2.921	5.4552	257.91	2.8315	11.304	3.1562	59.623	6.3692	260.51	7.8884	261.32	9.4294	261.24	9.4838	260.89	7.5863	260.29
3.4179	2.9561	3.3848	3.3199	2.834	1.3752	2.9063	1.7773	2.8317	2.9577	5.4607	257.91	2.8361	11.4	3.1617	60.259	6.3863	260.57	7.9072	261.35	9.4481	261.24	9.5024	260.87	7.6049	260.31
3.4194	2.9734	3.3867	3.3241	2.8369	1.4116	2.9101	1.8316	2.8354	3.0089	5.4663	258.07	2.8408	11.498	3.1673	60.942	6.4066	260.56	7.926	261.35	9.4668	261.26	9.5216	260.93	7.6237	260.27
3.4209	2.96	3.3885	3.3293	2.8398	1.4012	2.9136	1.8413	2.8389	3.0349	5.4719	258.5	2.8455	11.585	3.1729	61.61	6.424	260.59	7.9448	261.35	9.4856	261.27	9.5405	260.87	7.6422	260.29
3.4223	2.9124	3.3903	3.3611	2.8427	1.3835	2.9173	1.9003	2.8428	3.0607	5.4775	258.42	2.85	11.718	3.1785	62.302	6.4441	260.61	7.9635	261.34	9.5043	261.27	9.5594	260.96	7.6608	260.37
3.4239	2.8469	3.3921	3.3455	2.8456	1.4109	2.9212	1.8665	2.8466	3.082	5.4831	258.97	2.8546	11.83	3.1841	63.02	6.4615	260.61	7.9822	261.34	9.523	261.27	9.5779	260.96	7.6796	260.3
3.4254	2.9065	3.3939	3.3595	2.8484	1.4038	2.9247	1.8772	2.8501	3.1204	5.4887	258.88	2.8593	11.929	3.1897	63.779	6.4815	260.62	8.0009	261.32	9.5417	261.28	9.5967	260.88	7.6988	260.26
3.4269	2.9417	3.3957	3.374	2.8514	1.4194	2.9284	1.8726	2.8539	3.1341	5.4943	259.18	2.864	12.013	3.1953	64.467	6.4988	260.63	8.0195	261.33	9.5604	261.26	9.6156	260.96	7.7173	260.24
3.4284	3.0234	3.3976	3.3778	2.8543	1.3995	2.9323	1.9076	2.8576	3.18	5.4999	259.25	2.8687	12.132	3.2008	65.196	6.5185	260.66	8.0382	261.32	9.5791	261.26	9.635	261.06	7.7359	260.43
3.4299	3.1644	3.3994	3.3844	2.8571	1.3919	2.9357	1.9219	2.8611	3.223	5.5055	259.31	2.8733	12.226	3.2064	65.932	6.536	260.68	8.0569	261.34	9.5979	261.28	9.654	260.93	7.7547	260.4
3.4314	3.1922	3.4013	3.4057	2.86	1.3977	2.9394	1.9225	2.8649	3.2455	5.5111	259.06	2.878	12.345	3.2119	66.671	6.5557	260.7	8.0755	261.33	9.6167	261.3	9.6727	260.93	7.7734	260.27
3.4328	3.1888	3.4032	3.4201	2.863	1.4119	2.9433	1.9156	2.8687	3.2467	5.5168	259.13	2.8826	12.468	3.2175	67.382	6.5733	260.73	8.0942	261.33	9.6355	261.32	9.6913	260.9	7.7921	260.37
3.4343	3.1781	3.4051	3.429	2.8658	1.4256	2.9466	1.9734	2.8722	3.2707	5.5224	258.96	2.8871	12.598	3.223	68.102	6.5929	260.76	8.113	261.34	9.6542	261.34	9.7086	260.93	7.8107	260.39
3.4358	3.1828	3.4069	3.4328	2.8687	1.4226	2.9505	2.0166	2.8761	3.3015	5.528	258.94	2.8919	12.704	3.2286	68.773	6.6105	260.78	8.1318	261.36	9.6729	261.35	9.7274	261.04	7.8291	260.37
3.4373	3.2404	3.4088	3.4786	2.8716	1.4267	2.9543	2.031	2.8797	3.3526	5.5337	258.94	2.8965	12.822	3.2341	69.463	6.6302	260.81	8.1505	261.38	9.6916	261.36	9.746	260.95	7.8482	260.4
3.4388	3.1161	3.4106	3.4918	2.8745	1.4437	2.9577	2.0352	2.8831	3.3968	5.5393	259.01	2.9012	12.934	3.2396	70.172	6.6479	260.82	8.1693	261.4	9.7103	261.34	9.7651	260.9	7.8671	260.41
3.4403	3.3911	3.4125	3.5093	2.8774	1.4541	2.9615	2.0558	2.887	3.428	5.5449	258.96	2.9059	13.033	3.245	70.862	6.6675	260.83	8.1881	261.43	9.7291	261.33	9.7843	261.02	7.8859	260.41
3.4418	3.4806	3.4144	3.5317	2.8803	1.4617	2.9654	2.0893	2.8906	3.4589	5.5505	259.29	2.9104	13.16	3.2504	71.574	6.6853	260.86	8.2069	261.43	9.7477	261.33	9.803	261	7.9044	260.4
3.4433	3.4893	3.4163	3.5697	2.8831	1.4714	2.9688	2.1008	2.894	3.463	5.5561	259.23	2.9152	13.287	3.2559	72.313	6.7047	260.88	8.2258	261.45	9.7666	261.34	9.8216	260.93	7.923	260.47
3.4447	3.4125	3.4181	3.5723	2.886	1.4618	2.9726	2.0991	2.8979	3.4903	5.5617	259.46	2.9199	13.406	3.2613	73.063	6.7225	260.89	8.2446	261.44	9.7855	261.34	9.8407	261.08	7.9417	260.36
3.4462	3.4854	3.42	3.5897	2.8889	1.4793	2.9764	2.0983	2.9015	3.5031	5.5672	259.59	2.9244	13.539	3.2669	73.831	6.7418	260.92	8.2634	261.44	9.8042	261.35	9.8595	260.97	7.9603	260.49
3.4477	3.3727	3.4218	3.6043	2.8919	1.4907	2.9809	2.1562	2.905	3.5032	5.5728	259.33	2.9292	13.662	3.2725	74.62	6.7596	260.92	8.2822	261.44	9.8227	261.35	9.8788	260.99	7.9793	260.33
3.4491	3.2972	3.4237	3.6228	2.8947	1.5033	2.9871	2.1911	2.9088	3.5208	5.5784	259.46	2.9339	13.771	3.2782	75.449	6.7789	260.94	8.301	261.45	9.8412	261.36	9.8974	260.95	7.9978	260.4
3.4506	3.1573	3.4255	3.6217	2.8977	1.4936	2.9949	2.2177	2.9125	3.5311	5.584	259.65	2.9386	13.891	3.2838	76.317	6.7969	260.94	8.3199	261.47	9.8595	261.35	9.9167	261.05	8.0166	260.43
3.4521	3.1308	3.4274	3.6206	2.9005	1.5093	3.0038	2.2581	2.916	3.5592	5.5896	259.66	2.9431	14.025	3.2894	77.183	6.816	260.99	8.3387	261.47	9.8779	261.33	9.9354	261.11	8.0356	260.33
3.4537	3.1638	3.4292	3.6499	2.9034	1.515	3.0145	2.3092	2.9201	3.6039	5.5952	259.66	2.9479	14.169	3.295	78.023	6.834	261.02	8.3575	261.48	9.8964	261.33	9.9543	260.99	8.0543	260.49
3.4551	3.1993	3.4311	3.6651	2.9063	1.5423	3.0256	2.3762	2.9256	3.6685	5.6008	259.19	2.9526	14.31	3.3006	78.865	6.8534	261.03	8.3764	261.48	9.915	261.34	9.973	261.06	8.0727	260.41
3.4566	3.2285	3.433	3.6669	2.9092	1.5435	3.0367	2.4272	2.9325	3.7507	5.6063	259.42	2.9572	14.458	3.3061	79.741	6.8714	261.06	8.3951	261.47	9.9337	261.34	9.9918	260.99	8.0914	260.41
3.4581	3.1862	3.4348	3.674	2.912	1.5434	3.0478	2.4923	2.9411	3.8112	5.6119	259.45	2.9619	14.596	3.3117	80.533	6.8908	261.1	8.4137	261.46	9.9524	261.36	10.011	261	8.1103	260.46
3.4596	3.1973	3.4367	3.6571	2.9149	1.5403	3.0588	2.5564	2.9511	3.8951	5.6175	259.25	2.9665	14.707	3.3172	81.388	6.9088	261.08	8.4325	261.47	9.971	261.36	10.03	260.93	8.1289	260.5
3.4611	3.3547	3.4386	3.6945	2.9177	1.5642	3.0698	2.6331	2.9623	4.0128	5.6231	259.16	2.9714	14.828	3.3227	82.233	6.9281	261.06	8.4511	261.49	9.9896	261.36	10.039	260.98	8.1478	260.43
3.4626	3.3848	3.4404	3.7065	2.9206	1.5568	3.0807	2.7155	2.9734	4.1014	5.6287	259.15	2.976	14.975	3.3283	83.098	6.9461	261.1	8.4698	261.52	10.008	261.38			8.167	260.47
3.4641	3.3394	3.4423	3.7388	2.9235	1.5652	3.0916	2.7945	2.9845	4.192	5.6343	259.36	2.9806	15.102	3.3338	83.888	6.9653	261.08	8.4885	261.53	10.017	261.38			8.1858	260.53
3.4656	3.2585	3.4441	3.78	2.9264	1.5545	3.1026	2.8849	2.9956	4.2783	5.6398	259.73	2.9854	15.239	3.3394	84.772	6.9834	261.09	8.5072	261.54	10.026	261.39			8.2046	260.47
3.4671	3.4051	3.446	3.8099	2.9293	1.5747	3.1136	2.9873	3.0068	4.3756	5.6454	259.83	2.9899	15.385	3.3449	85.577	7.0026	261.09	8.5259	261.55					8.2232	260.46
3.4686	3.4108	3.4479	3.8368	2.9322	1.5807	3.1248	3.0612	3.0179	4.4415	5.6509	260.18	2.9946	15.525	3.3505	86.435	7.0208	261.13	8.5447	261.55					8.242	260.53
3.4701	3.3848	3.4498	3.8568	2.9351	1.601	3.1359	3.1425	3.0292	4.5327	5.6565	260.46	2.9993	15.658	3.356	87.324	7.0399	261.11	8.5634	261.55					8.2605	260.57
3.4715	3.4471	3.4517	3.9071	2.938	1.5991	3.1471	3.2123	3.0404	4.6202	5.6621	260.72	3.0039	15.826	3.3616	88.19	7.0581	261.14	8.5822	261.57					8.2791	260.47
3.473	3.6001	3.4535	3.9522	2.9408	1.6264	3.1583	3.3058	3.0515	4.712	5.6677	260.84	3.0085	15.984	3.3671	89.043	7.0772	261.17	8.6009	261.56					8.2979	260.5
3.4745	3.6091	3.4554	3.9584	2.9437	1.6326	3.1695	3.3903	3.0627	4.8012	5.6732	260.72	3.0133	16.156	3.3727	89.931	7.0954	261.2	8.6197	261.56					8.3166	260.47
3.476	3.7591	3.4572	3.9853	2.9466	1.6454	3.1806	3.4635	3.0738	4.9036	5.6788	260.7	3.0179	16.306	3.3784	90.8	7.1147	261.19	8.6384	261.55					8.3355	260.43
3.4775	3.6902	3.459	3.984	2.9495	1.6394	3.1919	3.5547	3.085	5.0119	5.6844	260.54	3.0225	16.467	3.3839	91.623	7.1328	261.21	8.6572	261.54					8.3541	260.41
3.479	3.7077	3.4609	3.978	2.9524	1.6331	3.2031	3.656	3.0962	5.1208	5.6899	260.66	3.0272	16.596	3.3895	92.52	7.152	261.24	8.6759	261.55					8.3733	260.41
3.4805	3.822	3.4627	3.9833	2.9553	1.6393	3.2142	3.7497	3.1073	5.2234	5.6955	260.56	3.0318	16.743	3.3952	93.387	7.1702	261.23	8.6948	261.55					8.3919	260.5
3.482	3.7815	3.4646	4.014	2.9582	1.6523	3.2255	3.8704	3.1185	5.3443	5.7011	260.33	3.0365	16.866	3.4008	94.186	7.1894	261.27	8.7136	261.57					8.4112	260.56
3.4835	3.8326	3.4664	4.021	2.9611	1.645	3.2367	3.9581	3.1297	5.4548	5.7066	260.2	3.0411	16.996	3.4064	94.811	7.2074	261.31	8.7325	261.57					8.4297	260.56
3.4849	3.7333	3.4683	4.0478	2.9641	1.6514	3.2479	4.0713	3.1409	5.5692	5.7122	260.29	3.0457	17.151	3.412	95.606	7.2266	261.31	8.7514	261.59					8.4485	260.54
3.4864	3.9592	3.4702	4.0837	2.9669	1.6693	3.259	4.188	3.1521	5.6679	5.7178	260.48	3.0504	17.325	3.4176	96.578	7.2447	261.31	8.7703	261.6					8.467	260.6
3.4879	4.0457	3.472	4.1014	2.9698	1.6859	3.2702	4.3015	3.1633	5.7707	5.7234	260.36	3.055	17.482	3.4232	97.552	7.2639	261.33	8.7891	261.59					8.4858	260.4
3.4894	4.092	3.4739	4.1178	2.9727	1.7177	3.2812	4.4085	3.1745	5.8697	5.729	260.22	3.0598	17.669	3.4288	98.664	7.282	261.33	8.8079	261.61					8.5049	260.6
3.4909	4.1174	3.4758	4.1731	2.9755	1.7096	3.2922	4.5165	3.1857	5.97	5.7345	260.31	3.0644	17.835	3.4344	99.996	7.3013	261.31	8.8267	261.6					8.524	260.6
3.4922	4.1251	3.4776	4.2137	2.9784	1.7012	3.3032	4.6141	3.1969	6.0802	5.7401	260.71	3.0691	17.982	3.44	101.25	7.3193	261.36	8.8453	261.6					8.5425	260.59
3.4937	4.1443	3.4795	4.2422	2.9814	1.7075	3.3142	4.727	3.2081	6.1839	5.7456	260.58	3.0739	18.141	3.4455	102.33	7.3385	261.37	8.864	261.58					8.5613	260.6
3.4954	4.185	3.4814	4.2468	2.9843	1.7129	3.3253	4.8176	3.2192	6.2872	5.7512	260.59	3.0785	18.304	3.4511	103.43	7.3567	261.37	8.8827	261.6					8.5801	260.61
3.4975	4.3091	3.4832	4.2734	2.9872	1.708	3.3364	4.9218	3.2304	6.4008	5.7567	260.46	3.0831	18.454	3.4567	104.48	7.376	261.35	8.9014	261.61					8.5987	260.61
3.4999	4.1345	3.4851	4.3024	2.9901	1.701	3.3475	5.0174	3.2415	6.5212	5.7623	260.55	3.0878	18.632	3.4623	105.51	7.3941	261.39	8.9201	261.63					8.6177	260.67
3.5028	4.1457	3.487	4.3222	2.9931	1.6843	3.3587	5.1075	3.2526	6.6395	5.7678	260.49	3.0924	18.821	3.4679	106.53	7.4132	261.41	8.9389	261.62					8.6365	260.56
3.5058	4.0643	3.4889	4.358	2.996	1.7005	3.3699	5.2333	3.2638	6.7665	5.7734	260.59	3.097	19.004	3.4735	107.61	7.4314	261.41	8.9578	261.63					8.6549	260.63
3.5088	4.1525	3.4908	4.3808	2.9989	1.711	3.3811	5.353	3.275	6.9036	5.7789	260.39	3.1016	19.177	3.4792	108.66	7.4505	261.4	8.9766	261.62					8.6738	260.64
3.5117	4.2219	3.4926	4.3926	3.0018	1.74	3.3923	5.4735	3.2861	6.9925	5.7845	260.72	3.1063	19.37	3.4848	109.69	7.4687	261.43	8.9954	261.61					8.6931	260.63
3.5147	4.2115	3.4945	4.4139	3.0048	1.7566	3.4035	5.607	3.2972	7.1036	5.7901	260.74	3.1109	19.549	3.4904	110.67	7.4877	261.43	9.0142	261.61					8.7118	260.66
3.5177	4.2121	3.4963	4.4242	3.0077	1.7765	3.4148	5.7325	3.3083	7.2418	5.7957	260.66	3.1156	19.733	3.4959	111.72	7.5061	261.43	9.033	261.61					8.7307	260.6
3.5206	4.0955	3.4981	4.4518	3.0107	1.7921	3.4259	5.8557	3.3194	7.3788	5.8013	260.62	3.1203	19.925	3.5015	112.8	7.5251	261.4	9.0517	261.63					8.7496	260.66
3.5236	4.2003	3.5	4.4827	3.0136	1.8115	3.437	5.9782	3.3305	7.514	5.8068	260.74	3.1249	20.115	3.507	113.89	7.5436	261.43	9.0704	261.66					8.7683	260.69
3.5266	4.0632	3.5018	4.4579	3.0165	1.82	3.4482	6.0784	3.3416	7.6458	5.8124	260.65	3.1295	20.302	3.5126	114.99	7.5625	261.45	9.0892	261.66					8.7873	260.6
3.5295	4.0088	3.5037	4.4686	3.0194	1.8278	3.4594	6.197	3.3527	7.8051	5.818	260.77	3.1341	20.507	3.5182	116.13	7.5812	261.47	9.1081	261.66					8.8061	260.61
3.5325	4.2186	3.5055	4.4576	3.0222	1.8235	3.4706	6.2908	3.3638	7.9427	5.8235	260.63	3.1388	20.694	3.5238	117.1	7.6	261.47	9.127	261.67					8.8247	260.67
3.5355	4.3073	3.5074	4.4748	3.0251	1.8068	3.4807	6.401	3.3748	8.0889	5.8289	260.8	3.1434	20.874	3.5293	118.05	7.6189	261.49	9.1461	261.65					8.8435	260.73
3.5385	4.2848	3.5093	4.4645	3.028	1.7917	3.4897	6.5058	3.386	8.2869	5.8344	260.95	3.1481	21.087	3.5349	119.08	7.6374	261.51	9.1652	261.64					8.8622	260.57
3.5415	4.2339	3.5111	4.4791	3.0309	1.8072	3.4975	6.5949	3.3971	8.4638	5.8399	261.3	3.1527	21.295	3.5406	120.03	7.6564	261.49	9.1842	261.64					8.881	260.74
3.5445	4.2642	3.513	4.4753	3.0339	1.8304	3.5042	6.6866	3.4082	8.6233	5.8453	261.59	3.1573	21.506	3.5462	120.98	7.6749	261.49	9.2032	261.65					8.8996	260.7
3.5475	4.3472	3.5148	4.4827	3.0368	1.8344	3.5098	6.7927	3.4193	8.7925	5.8508	261.49	3.1619	21.708	3.5516	122.06	7.6939	261.51	9.2223	261.67					8.9183	260.64
3.5505	4.5543	3.5167	4.4656	3.0398	1.8644	3.5153	6.8618	3.4304	8.9749	5.8564	261.44	3.1665	21.916	3.5571	123.07	7.7121	261.52	9.2411	261.66					8.9374	260.7
3.5535	4.4689	3.5185	4.4941	3.0427	1.8788	3.5208	6.9407	3.4415	9.1641	5.8619	261.64	3.171	22.108	3.5626	124.02	7.7311	261.52	9.2601	261.68					8.9561	260.73
3.5564	4.5301	3.5204	4.4982	3.0457	1.9164	3.5263	6.9934	3.4527	9.3381	5.8675	261.81	3.1758	22.327	3.568	125.13	7.7493	261.54	9.279	261.69					8.9751	260.64
3.5594	4.5536	3.5222	4.5529	3.0486	1.9477	3.5318	7.0296	3.4638	9.5428	5.873	261.59	3.1804	22.518	3.5734	126.24	7.7684	261.53	9.298	261.72					8.9935	260.73
3.5624	4.7305	3.524	4.5643	3.0516	1.9456	3.5373	7.0852	3.4749	9.7433	5.8786	261.37	3.1853	22.733	3.579	127.31	7.7866	261.54	9.3169	261.71					9.0126	260.67
3.5653	4.7256	3.5259	4.606	3.0545	1.9517	3.5429	7.1576	3.4861	9.9523	5.8841	261.43	3.1899	22.954	3.5846	128.49	7.805	261.58	9.3359	261.7					9.0314	260.74
3.5683	4.6494	3.5278	4.6239	3.0575	2.0036	3.5485	7.1897	3.4972	10.167	5.8896	261.57	3.1944	23.158	3.5901	129.69	7.8232	261.59	9.3548	261.71					9.051	260.76
3.5713	4.8418	3.5297	4.6531	3.0604	2.011	3.5542	7.3045	3.5083	10.395	5.8952	261.42	3.199	23.364	3.5957	130.82	7.8416	261.6	9.3737	261.7					9.0693	260.74
3.5742	4.9343	3.5316	4.6565	3.0634	2.0288	3.5596	7.4147	3.5195	10.629	5.9007	261.46	3.2038	23.602	3.6014	131.98	7.8597	261.63	9.3926	261.69					9.0881	260.76
3.5772	4.8655	3.5334	4.6942	3.0666	2.0565	3.5639	7.5259	3.5306	10.848	5.9063	261.38	3.2085	23.822	3.607	133.19	7.8783	261.64	9.4115	261.69					9.1072	260.67
3.5801	4.8248	3.5353	4.726	3.0699	2.051	3.5671	7.6256	3.5417	11.083	5.9118	261.6	3.2131	24.065	3.6126	134.23	7.8971	261.62	9.4303	261.73					9.1257	260.66
3.5831	4.8272	3.5372	4.7409	3.0732	2.0866	3.5692	7.7166	3.5529	11.341	5.9174	261.43	3.2177	24.342	3.6182	135.3	7.9158	261.62	9.4492	261.72					9.1444	260.8
3.586	4.8836	3.539	4.7207	3.0765	2.1049	3.5701	7.7841	3.564	11.587	5.9229	260.94	3.2224	24.581	3.6238	136.38	7.9346	261.64	9.468	261.73					9.1634	260.76
3.589	4.9366	3.5408	4.7489	3.0797	2.0978	3.5701	7.8572	3.5751	11.858	5.9284	260.97	3.227	24.795	3.6293	137.42	7.9531	261.65	9.4868	261.75					9.1818	260.73
3.592	4.9947	3.5427	4.7665	3.0827	2.1068	3.5701	7.8524	3.5863	12.126	5.9339	261.55	3.2317	25.017	3.6349	138.47	7.972	261.65	9.5058	261.75					9.2006	260.81
3.595	4.9749	3.5445	4.7826	3.0856	2.1127	3.5701	7.8517	3.5974	12.392	5.9395	261.35	3.2363	25.228	3.6405	139.63	7.9908	261.66	9.5249	261.75					9.2197	260.73
3.598	5.0377	3.5464	4.813	3.0885	2.1074	3.5701	7.8451	3.6086	12.677	5.9451	261.4	3.2409	25.438	3.646	140.75	8.01	261.69	9.5439	261.77					9.2383	260.71
3.601	5.0533	3.5483	4.8462	3.0914	2.1376	3.5701	7.8415	3.6198	12.967	5.9507	261.54	3.2456	25.643	3.6515	141.84	8.0289	261.69	9.5629	261.77					9.257	260.8
3.604	5.0425	3.5501	4.8834	3.0944	2.147	3.5701	7.8374	3.631	13.274	5.9562	261.71	3.2502	25.891	3.657	142.99	8.0481	261.68	9.582	261.75					9.2761	260.76
3.6069	4.9808	3.552	4.91	3.0973	2.1625	3.5702	7.8341	3.6422	13.601	5.9618	261.99	3.2548	26.161	3.6625	144.06	8.0668	261.7	9.6011	261.75					9.295	260.8
3.6099	5.0496	3.5538	4.9221	3.1003	2.1711	3.5702	7.833	3.6534	13.927	5.9674	262.01	3.2594	26.396	3.668	145.11	8.0858	261.73	9.62	261.74					9.3137	260.83
3.613	5.1887	3.5556	4.9582	3.1032	2.178	3.5702	7.8219	3.6645	14.243	5.973	261.64	3.264	26.632	3.6736	146.2	8.1043	261.72	9.639	261.73					9.3323	260.83
3.6159	5.1208	3.5575	4.9887	3.1062	2.1936	3.5702	7.8175	3.6757	14.558	5.9785	261.77	3.2687	26.897	3.6792	147.31	8.1233	261.71	9.658	261.72					9.3514	260.8
3.6189	5.2253	3.5593	5.0177	3.1092	2.1953	3.5702	7.8234	3.6869	14.901	5.9842	261.75	3.2733	27.166	3.6846	148.42	8.1419	261.72	9.6769	261.72					9.3696	260.77
3.6218	5.3281	3.5612	5.0458	3.1121	2.2146	3.5702	7.8463	3.6981	15.264	5.9895	261.88	3.2779	27.396	3.6901	149.54	8.161	261.72	9.6958	261.73					9.3889	260.76
3.6248	5.3855	3.5631	5.0384	3.1151	2.2315	3.5702	7.8513	3.7093	15.627	5.9937	262.06	3.2826	27.672	3.6955	150.67	8.1798	261.71	9.7148	261.73					9.4081	260.89
3.6277	5.48	3.5649	5.0722	3.118	2.2332	3.5702	7.8485	3.7205	16.011	5.9968	261.96	3.2872	27.902	3.701	151.76	8.1986	261.71	9.7337	261.74					9.4266	260.81
3.6307	5.5559	3.5668	5.0816	3.121	2.2488	3.5702	7.8491	3.7316	16.399	5.9988	261.73	3.2918	28.168	3.7064	152.85	8.2173	261.72	9.7526	261.76					9.4463	260.87
3.6336	5.5806	3.5686	5.0874	3.1239	2.2744	3.5702	7.8546	3.7428	16.797	5.9997	261.92	3.2965	28.418	3.712	153.89	8.2361	261.73	9.7714	261.77					9.4649	260.74
3.6366	5.5615	3.5705	5.1179	3.1268	2.2984	3.5702	7.8183	3.754	17.186	5.9998	261.97	3.3011	28.704	3.7176	154.93	8.2548	261.73	9.7903	261.8					9.4837	260.8
3.6396	5.5389	3.5724	5.1362	3.1298	2.3431	3.5702	7.8156	3.7651	17.606	5.9999	262.02	3.3058	28.949	3.7231	155.96	8.2737	261.74	9.8092	261.82					9.5027	260.87
3.6426	5.6008	3.5742	5.1464	3.1328	2.3665	3.5702	7.7878	3.7763	18.055	6	262.08	3.3104	29.243	3.7287	157.04	8.2922	261.74	9.8281	261.8					9.5214	260.79
3.6456	5.6933	3.5761	5.1377	3.1357	2.378	3.5703	7.7941	3.7874	18.36	6.0001	262.04	3.3151	29.515	3.7343	158.11	8.3112	261.75	9.8466	261.81					9.5403	260.81
3.6485	5.756	3.578	5.1695	3.1387	2.4178	3.5703	7.7893	3.7986	18.804	6.0014	262.18	3.3196	29.802	3.7399	159.3	8.3298	261.75	9.8652	261.83					9.5598	260.77
3.6515	5.7765	3.5798	5.2153	3.1417	2.436	3.5703	7.7998	3.8097	19.237	6.005	262.47	3.3245	30.068	3.7455	160.44	8.3487	261.77	9.8837	261.81					9.5784	260.81
3.6545	5.8639	3.5817	5.2131	3.1446	2.4511	3.5703	7.8051	3.8209	19.686	6.0108	262.31	3.3292	30.372	3.7512	161.5	8.367	261.77	9.9022	261.82					9.5974	260.77
3.6575	5.7106	3.5836	5.2193	3.1475	2.4587	3.5703	7.8295	3.8321	20.148	6.0188	262.26	3.3338	30.682	3.7567	162.58	8.3861	261.79	9.9206	261.84					9.6163	260.81
3.6605	5.8299	3.5854	5.2366	3.1504	2.4729	3.5703	7.8271	3.8433	20.605	6.0291	262.17	3.3384	30.962	3.7623	163.71	8.4044	261.82	9.9394	261.82					9.6355	260.97
3.6635	5.6493	3.5873	5.2647	3.1533	2.476	3.5703	7.8525	3.8544	21.091	6.0403	261.98	3.3431	31.259	3.7679	164.76	8.4235	261.84	9.9582	261.8					9.6542	260.76
3.6664	5.6225	3.5892	5.2857	3.1563	2.482	3.5703	7.84	3.8656	21.601	6.0514	261.99	3.3478	31.576	3.7736	165.74	8.442	261.84	9.9771	261.79					9.6732	260.8
3.6694	5.6478	3.591	5.3155	3.1592	2.4913	3.5704	7.8477	3.8767	22.078	6.0626	261.97	3.3526	31.864	3.7791	166.89	8.4612	261.81	9.996	261.79					9.6922	260.83
3.6724	5.5759	3.5928	5.3387	3.1621	2.4936	3.5704	7.8314	3.8879	22.719	6.0739	261.92	3.3573	32.144	3.7848	167.97	8.4797	261.81	10.012	261.78					9.7111	260.83
3.6753	5.4467	3.5947	5.3198	3.1651	2.5162	3.5704	7.8405	3.899	23.211	6.0851	261.96	3.3618	32.479	3.7904	168.93	8.4988	261.8	10.025	261.8					9.7301	260.8
3.6782	5.5093	3.5966	5.3672	3.168	2.5305	3.5704	7.8486	3.9102	23.669	6.0963	262.01	3.3663	32.775	3.796	169.86	8.5171	261.79	10.034	261.81					9.7485	260.84
3.6812	5.5086	3.5984	5.3992	3.171	2.5238	3.5704	7.8185	3.9202	24.091	6.1075	262.03	3.3711	33.062	3.8015	170.95	8.536	261.82	10.039	261.81					9.7675	260.99
3.6841	5.5737	3.6003	5.4214	3.1739	2.5512	3.5704	7.8185	3.9291	24.508	6.1188	262.11	3.3756	33.356	3.8071	171.92	8.5548	261.85	10.04	261.8					9.7867	260.89
3.6871	5.5932	3.6022	5.4488	3.1769	2.6193	3.5704	7.7966	3.9369	24.92	6.13	262.13	3.3803	33.709	3.8127	172.89	8.5737	261.86							9.8056	261
3.6901	5.5645	3.604	5.4838	3.1799	2.6237	3.5704	7.8091	3.9435	25.293	6.1412	262.16	3.3849	34.002	3.8182	173.84	8.5925	261.87							9.825	260.9
3.693	5.6392	3.6059	5.4842	3.1828	2.6715	3.5705	7.819	3.9491	25.517	6.1525	262.24	3.3895	34.31	3.8238	174.76	8.6115	261.88							9.8442	260.84
3.696	5.6601	3.6078	5.4617	3.1858	2.6977	3.5705	7.8262	3.9546	25.822	6.1637	262.26	3.3943	34.659	3.8294	175.57	8.6302	261.86							9.863	260.89
3.699	5.539	3.6097	5.4763	3.1887	2.7111	3.5705	7.8236	3.9603	26.098	6.1749	262.28	3.3989	35.001	3.8349	176.48	8.6488	261.85							9.8819	260.94
3.702	5.6196	3.6115	5.52	3.1916	2.748	3.5705	7.8571	3.9659	26.355	6.1862	262.32	3.4036	35.31	3.8405	177.5	8.6675	261.84							9.9007	260.94
3.705	5.5933	3.6133	5.499	3.1945	2.7697	3.5705	7.8394	3.9716	26.646	6.1974	262.26	3.4082	35.653	3.8461	178.57	8.6861	261.86							9.9193	260.86
3.708	5.8224	3.6152	5.5125	3.1975	2.7709	3.5705	7.8726	3.9772	26.906	6.2087	262.25	3.4132	36.004	3.8517	179.65	8.705	261.87							9.9379	260.9
3.7109	5.9481	3.617	5.5205	3.2004	2.7984	3.5705	7.8578	3.9828	27.184	6.2201	262.29	3.4193	36.334	3.8573	180.74	8.7237	261.86							9.9568	260.89
3.7139	6.0138	3.6189	5.5296	3.2033	2.7971	3.5706	7.86	3.9881	27.49	6.2314	262.31	3.4223	36.676	3.8629	181.75	8.7425	261.85							9.9758	260.86
3.7168	6.1289	3.6207	5.5246	3.2063	2.8112	3.5706	7.8269	3.9945	27.851	6.2427	262.29	3.4269	37.002	3.8685	182.66	8.7613	261.87							9.9948	261
3.7198	6.1824	3.6226	5.5625	3.2093	2.862	3.5706	7.83	4.002	28.38	6.2541	262.27	3.4315	37.332	3.8741	183.6	8.7802	261.86							10.014	260.93
3.7227	6.1405	3.6245	5.616	3.2123	2.9005	3.5706	7.8207	4.0107	28.859	6.2653	262.23	3.4361	37.693	3.8797	184.52	8.7988	261.86							10.033	260.87
3.7257	6.2334	3.6263	5.6472	3.2153	2.9384	3.5706	7.8423	4.0204	29.36	6.2764	262.32	3.4408	38.054	3.8853	185.5	8.8175	261.89							10.042	260.9
3.7287	6.2132	3.6282	5.6468	3.2183	2.94	3.5706	7.8269	4.0316	29.92	6.2876	262.39	3.4456	38.442	3.8909	186.55	8.8362	261.88
3.7317	6.3241	3.6301	5.6785	3.2212	2.9563	3.5707	7.8309	4.0428	30.534	6.2988	262.35	3.4502	38.813	3.8964	187.63	8.8548	261.89
3.7347	6.3318	3.6319	5.7116	3.2241	3.0064	3.5707	7.8101	4.0538	31.229	6.3099	262.33	3.4548	39.203	3.902	188.63	8.8734	261.91
3.7376	6.2541	3.6338	5.7563	3.2271	3.0425	3.5707	7.8051	4.0649	31.94	6.3211	262.37	3.4595	39.582	3.9076	189.56	8.8919	261.93
3.7406	6.2589	3.6357	5.775	3.2301	3.0805	3.5707	7.781	4.0759	32.67	6.3323	262.47	3.4641	39.93	3.9132	190.51	8.9107	261.91
3.7436	6.2391	3.6376	5.8012	3.233	3.1051	3.5708	7.7635	4.087	33.42	6.3436	262.49	3.4687	40.3	3.9187	191.33	8.9294	261.94
3.7466	6.4046	3.6394	5.8134	3.2359	3.1264	3.5708	7.7175	4.098	34.159	6.3548	262.46	3.4735	40.714	3.9243	192.17	8.9482	261.96
3.7495	6.4493	3.6413	5.8456	3.239	3.1884	3.5708	7.6986	4.1092	34.923	6.3661	262.44	3.4782	41.111	3.9299	193.06	8.967	261.93
3.7525	6.3066	3.6431	5.8622	3.2419	3.2121	3.5708	7.6797	4.1203	35.7	6.3774	262.39	3.4828	41.483	3.9355	194	8.986	261.91
3.7554	6.3186	3.6449	5.8613	3.2449	3.2276	3.5709	7.6082	4.1314	36.51	6.3886	262.41	3.4875	41.914	3.9411	194.9	9.0046	261.93
3.7584	6.4069	3.6468	5.8857	3.2479	3.236	3.5709	7.6123	4.1425	37.336	6.3998	262.4	3.4921	42.313	3.9467	195.94	9.0236	261.94
3.7614	6.5141	3.6486	5.8964	3.2508	3.2212	3.5709	7.6268	4.1536	38.188	6.411	262.27	3.4968	42.696	3.9523	196.84	9.0421	261.93
3.7643	6.5102	3.6505	5.9194	3.2538	3.246	3.571	7.6184	4.1647	39.074	6.4222	262.29	3.5016	43.118	3.9579	197.73	9.0613	261.95
3.7673	6.5896	3.6523	5.9452	3.2567	3.2493	3.571	7.6266	4.1758	39.968	6.4335	262.31	3.5063	43.565	3.9635	198.62	9.0797	261.96
3.7703	6.6097	3.6542	5.9716	3.2597	3.2395	3.571	7.6209	4.1869	40.558	6.4448	262.32	3.511	43.974	3.9691	199.47	9.0989	261.98
3.7733	6.5631	3.6561	5.9888	3.2626	3.263	3.571	7.5938	4.1981	41.483	6.4561	262.37	3.5155	44.404	3.9747	200.19	9.1172	261.98
3.7762	6.601	3.6579	5.9958	3.2656	3.2762	3.5711	7.6395	4.2093	42.401	6.4673	262.41	3.5201	44.829	3.9803	200.98	9.1367	261.99
3.7792	6.5974	3.6598	6.0187	3.2685	3.3188	3.5729	7.6416	4.2205	43.4	6.4785	262.42	3.5249	45.195	3.9859	201.79	9.1547	261.97
3.7821	6.787	3.6616	6.0673	3.2715	3.3729	3.5769	7.6684	4.2315	44.427	6.4896	262.46	3.5295	45.582	3.9915	202.53	9.1743	261.96
3.7851	6.848	3.6635	6.0615	3.2745	3.3663	3.5832	7.7252	4.2426	45.48	6.5008	262.54	3.5341	46.006	3.9969	203.3	9.1923	261.95
3.7881	7.0006	3.6653	6.0693	3.2775	3.3958	3.5917	7.8027	4.2536	46.515	6.5118	262.52	3.5388	46.437	4.0024	204.05	9.2122	261.94
3.7911	6.9249	3.6672	6.0686	3.2805	3.4236	3.6025	7.9037	4.2646	47.578	6.523	262.57	3.5436	46.874	4.0079	204.77	9.2299	261.93
3.7941	6.9131	3.669	6.0795	3.2835	3.4703	3.6135	8.0441	4.2757	48.685	6.5342	262.61	3.5481	47.342	4.0134	205.46	9.2497	261.93
3.7971	7.0168	3.6709	6.0769	3.2864	3.4914	3.6244	8.2042	4.2869	50.131	6.5453	262.59	3.5527	47.834	4.019	206.27	9.2672	261.96
3.8001	6.8659	3.6727	6.0986	3.2894	3.5028	3.6353	8.3765	4.2981	51.385	6.5564	262.63	3.5574	48.295	4.0246	207.01	9.2871	261.97
3.8031	6.8919	3.6746	6.093	3.2923	3.5011	3.6461	8.5467	4.3092	52.651	6.5677	262.68	3.562	48.767	4.0302	207.76	9.3044	261.99
3.8061	6.7828	3.6765	6.1252	3.2952	3.5422	3.6569	8.7229	4.3204	53.944	6.5789	262.68	3.5666	49.244	4.0358	208.5	9.3243	261.99
3.809	7.0835	3.6784	6.1467	3.2982	3.5584	3.6679	8.9065	4.3316	55.281	6.5901	262.69	3.5714	49.7	4.0414	209.22	9.3417	262.02
3.812	7.3142	3.6803	6.1892	3.3011	3.5656	3.6789	9.1078	4.3428	56.591	6.6013	262.64	3.576	50.197	4.047	209.85	9.3617	262.04
3.815	7.3147	3.6822	6.2395	3.304	3.5849	3.69	9.3176	4.3539	57.988	6.6125	262.68	3.5807	50.713	4.0526	210.51	9.3789	262.04
3.8179	7.4634	3.6841	6.2554	3.307	3.6111	3.7011	9.532	4.3651	59.473	6.6237	262.7	3.5853	51.211	4.0582	211.22	9.399	262.03
3.8209	7.5542	3.6859	6.2745	3.3099	3.6472	3.7122	9.7342	4.3762	60.965	6.6348	262.73	3.5899	51.672	4.0638	211.95	9.4162	262.04
3.8239	7.6391	3.6877	6.2983	3.3129	3.6812	3.7232	9.9416	4.3872	62.557	6.6459	262.75	3.5945	52.177	4.0694	212.65	9.4364	262.03
3.8269	7.557	3.6895	6.3268	3.3158	3.6909	3.7343	10.172	4.3983	64.109	6.657	262.71	3.5992	52.634	4.0751	213.37	9.4535	262.02
3.8298	7.6568	3.6913	6.3841	3.3188	3.7259	3.7453	10.398	4.4093	65.789	6.6681	262.76	3.6039	53.122	4.0807	214.08	9.4738	262.01
3.8328	7.5876	3.6932	6.3611	3.3217	3.7563	3.7564	10.637	4.4203	67.472	6.6792	262.83	3.6085	53.624	4.0863	214.73	9.4909	262.02
3.8358	7.7425	3.6951	6.3754	3.3246	3.7889	3.7674	10.864	4.4314	69.23	6.6903	262.88	3.6131	54.197	4.0919	215.39	9.5113	262.03
3.8388	7.7244	3.697	6.3921	3.3275	3.812	3.7784	11.1	4.4425	71.173	6.7015	262.85	3.6178	54.745	4.0975	216.02	9.5284	262.05
3.8418	7.7908	3.6988	6.3733	3.3305	3.8305	3.7895	11.353	4.4536	73.189	6.7127	262.82	3.6223	55.299	4.103	216.67	9.5491	262.04
3.8448	7.9065	3.7007	6.421	3.3334	3.8613	3.8006	11.62	4.4647	75.151	6.7239	262.88	3.627	55.833	4.1085	217.25	9.5662	262.03
3.8478	7.8886	3.7026	6.4538	3.3364	3.8849	3.8117	11.888	4.4758	76.654	6.7352	262.85	3.6317	56.349	4.1141	217.87	9.5868	262.05
3.8508	7.7935	3.7044	6.4728	3.3394	3.9105	3.8228	12.153	4.4869	78.653	6.7465	262.84	3.6363	56.86	4.119	218.38	9.6038	262.07
3.8538	7.8386	3.7063	6.5211	3.3424	3.9465	3.834	12.42	4.498	80.794	6.7577	262.85	3.6409	57.404	4.1243	218.97	9.6244	262.05
3.8568	7.7276	3.7082	6.5056	3.3453	3.9616	3.8451	12.704	4.509	83.026	6.769	262.78	3.6455	57.95	4.1299	219.53	9.6414	262.05
3.8597	7.8253	3.71	6.5717	3.3483	3.9934	3.8562	13.002	4.5201	85.33	6.7803	262.79	3.6502	58.515	4.1357	220.09	9.6622	262.07
3.8627	7.9648	3.7119	6.6066	3.3513	4.0139	3.8673	13.33	4.5312	87.654	6.7916	262.77	3.6549	59.087	4.1412	220.66	9.6791	262.06
3.8657	7.6588	3.7137	6.6053	3.3543	4.0271	3.8784	13.649	4.5424	89.969	6.8029	262.75	3.6595	59.652	4.1475	221.32	9.7001	262.01
3.8687	7.8917	3.7156	6.644	3.3572	4.0577	3.8894	13.96	4.5535	92.308	6.8142	262.77	3.6636	60.235	4.1534	221.91	9.7169	262.01
3.8716	7.8909	3.7174	6.6534	3.3602	4.0779	3.9005	14.295	4.5647	94.865	6.8254	262.78	3.6679	60.797	4.1592	222.49	9.7378	262.01
3.8746	7.9984	3.7192	6.6601	3.3631	4.1132	3.9116	14.623	4.5758	98.027	6.8367	262.75	3.6726	61.369	4.1648	223.11	9.7543	262.01
3.8776	8.0765	3.721	6.704	3.3661	4.1475	3.9228	14.984	4.587	100.77	6.848	262.81	3.6772	61.933	4.1704	223.65	9.7755	262.03
3.8805	8.0398	3.7228	6.7179	3.369	4.1713	3.9339	15.346	4.5981	103.56	6.8593	262.85	3.6819	62.512	4.176	224.17	9.7917	262.06
3.8835	8.2022	3.7246	6.7611	3.372	4.2072	3.945	15.691	4.6093	106.42	6.8705	262.93	3.6867	63.132	4.1817	224.67	9.813	262.04
3.8865	8.2689	3.7265	6.7642	3.375	4.2592	3.956	16.054	4.6205	109.37	6.8818	262.85	3.6912	63.746	4.1873	225.16	9.8291	262.05
3.8894	8.2847	3.7283	6.7865	3.378	4.3105	3.967	16.432	4.6316	112.39	6.8931	262.97	3.6959	64.363	4.1929	225.66	9.8504	262.06
3.8924	8.4287	3.7302	6.8147	3.381	4.3373	3.978	16.814	4.6428	115.51	6.9043	262.99	3.7007	65.01	4.1985	226.16	9.8662	262.06
3.8954	8.6472	3.732	6.833	3.384	4.3571	3.9889	17.23	4.6541	118.78	6.9156	263.06	3.7054	65.684	4.2042	226.65	9.8877	262.1
3.8984	8.4583	3.7339	6.8594	3.3869	4.3684	3.9998	17.631	4.6652	121.99	6.9268	263.09	3.7099	66.315	4.2097	227.15	9.9034	262.12
3.9013	8.4884	3.7358	6.8777	3.3899	4.3928	4.0108	18.051	4.6765	125.28	6.938	263.08	3.7147	66.959	4.2153	227.67	9.9253	262.12
3.9043	8.582	3.7377	6.8727	3.3928	4.4095	4.0219	18.485	4.6877	128.61	6.9493	263.07	3.7193	67.624	4.2208	228.14	9.9408	262.13
3.9072	8.5834	3.7396	6.8518	3.3958	4.4179	4.033	18.943	4.6989	131.98	6.9605	263.13	3.724	68.25	4.2264	228.62	9.9627	262.11
3.9102	8.9067	3.7414	6.8572	3.3987	4.4175	4.0442	19.395	4.7101	135.33	6.9718	263.06	3.7285	68.92	4.232	229.03	9.9783	262.08
3.9131	8.7295	3.7433	6.8614	3.4017	4.4318	4.0554	19.858	4.7213	138.69	6.983	263.02	3.7332	69.594	4.2376	229.46	9.9988	262.07
3.9161	9.1902	3.7452	6.8523	3.4047	4.4467	4.0667	20.333	4.7326	142.18	6.9943	262.95	3.7379	70.282	4.2433	229.82	10.012	262.07
3.9191	9.1808	3.747	6.8797	3.4076	4.4668	4.0779	20.806	4.7438	145.76	7.0056	262.93	3.7426	70.933	4.2489	230.2	10.026	262.05
3.9221	9.3472	3.7488	6.9178	3.4106	4.503	4.089	21.292	4.755	149.32	7.0168	262.96	3.7472	71.667	4.2545	230.54	10.032	262.07
3.925	9.3948	3.7506	6.9225	3.4135	4.5218	4.1002	21.789	4.7663	152.86	7.0281	262.92	3.7519	72.349	4.2601	230.96	10.038	262.06
3.928	9.35	3.7525	6.9432	3.4165	4.5552	4.1112	22.273	4.7775	156.42	7.0393	262.92	3.7565	73.029	4.2656	231.36
3.931	9.4743	3.7543	6.9512	3.4195	4.5943	4.1222	22.774	4.7887	160.05	7.0504	262.95	3.7612	73.717	4.2712	231.82
3.934	9.6081	3.7561	6.9874	3.4225	4.6488	4.1332	23.284	4.7998	163.62	7.0615	262.92	3.7658	74.42	4.2768	232.27
3.937	9.5283	3.758	7.0007	3.4255	4.6985	4.1443	23.779	4.8109	167.23	7.0727	262.93	3.7705	75.134	4.2824	232.73
3.9399	9.7179	3.7598	7.032	3.4284	4.727	4.1553	24.31	4.822	170.88	7.0838	262.96	3.775	75.853	4.288	233.14
3.943	9.8283	3.7616	7.0703	3.4314	4.7639	4.1665	24.838	4.8331	174.31	7.0951	262.94	3.7798	76.56	4.2936	233.56
3.9459	9.8073	3.7635	7.0961	3.4343	4.8297	4.1775	25.382	4.8442	177.68	7.1065	262.91	3.7845	77.297	4.2993	233.94
3.9489	9.8823	3.7654	7.107	3.4373	4.8664	4.1885	25.869	4.8554	181.08	7.118	262.91	3.7891	78.048	4.3049	234.29
3.952	9.794	3.7673	7.1387	3.4402	4.899	4.1995	26.384	4.8666	184.48	7.1293	262.92	3.7938	78.769	4.3105	234.65
3.955	9.7903	3.7692	7.1632	3.4432	4.9059	4.2105	26.961	4.8778	187.8	7.1407	262.98	3.7979	79.505	4.3161	235.05
3.958	9.9029	3.771	7.215	3.4461	4.9333	4.2215	27.546	4.8889	190.99	7.1519	263.05	3.8025	80.257	4.3217	235.43
3.961	9.5015	3.7729	7.2468	3.4491	4.991	4.2326	28.136	4.9001	194.16	7.1632	263.01	3.8072	81.015	4.3272	235.78
3.964	9.5505	3.7747	7.2762	3.452	5.0135	4.2436	28.751	4.9113	197.2	7.1742	263.05	3.8121	81.815	4.3328	236.11
3.967	9.5062	3.7766	7.319	3.455	5.0273	4.2547	29.354	4.9224	200.21	7.1855	263.15	3.8166	82.596	4.3384	236.46
3.97	9.5782	3.7785	7.354	3.4579	5.0405	4.2659	30.06	4.9336	203.15	7.1967	263.21	3.8211	83.399	4.344	236.78
3.973	9.6359	3.7804	7.3808	3.4609	5.0638	4.277	30.759	4.9448	206.05	7.208	263.21	3.826	84.263	4.3496	237.12
3.9759	9.6666	3.7822	7.3749	3.4639	5.1026	4.2882	31.412	4.956	208.75	7.2193	263.21	3.8306	85.105	4.3551	237.42
3.9787	9.7151	3.7841	7.4001	3.4668	5.1307	4.2993	32.104	4.9673	211.42	7.2306	263.12	3.8354	85.926	4.3607	237.75
3.9812	9.748	3.786	7.4388	3.4699	5.1423	4.3105	32.789	4.9785	213.94	7.2419	263.13	3.84	86.796	4.3663	238.04
3.9834	9.6817	3.7879	7.4695	3.4728	5.1783	4.3216	33.492	4.9897	216.49	7.2532	263	3.8448	87.682	4.3718	238.38
3.9853	9.6956	3.7897	7.4914	3.4757	5.1919	4.3327	34.204	5.0009	218.9	7.2645	263.02	3.8494	88.545	4.3774	238.67
3.9869	9.8008	3.7916	7.5226	3.4787	5.2384	4.3439	34.947	5.0122	220.9	7.2758	262.97	3.854	89.387	4.383	238.99
3.9884	9.7131	3.7934	7.5129	3.4817	5.2952	4.355	35.696	5.0233	223.11	7.2871	262.92	3.8587	90.27	4.3886	239.3
3.9899	9.8748	3.7953	7.5188	3.4846	5.3325	4.3662	36.61	5.0345	225.27	7.2984	262.87	3.8634	91.192	4.3942	239.64
3.9913	9.9502	3.7971	7.5322	3.4876	5.3526	4.3768	37.434	5.0457	227.3	7.3097	262.92	3.8681	92.011	4.3998	239.88
3.9927	10.031	3.799	7.5961	3.4906	5.3741	4.3862	38.249	5.057	229.19	7.3209	262.96	3.8727	92.857	4.4054	240.16
3.9939	10.222	3.8008	7.6046	3.4936	5.3982	4.3946	39.019	5.0681	231.01	7.3321	263.03	3.8775	93.768	4.411	240.48
3.9954	10.291	3.8027	7.6298	3.4965	5.4313	4.4018	39.758	5.0794	232.77	7.3433	262.93	3.8821	94.582	4.4166	240.76
3.9972	10.308	3.8045	7.6362	3.4995	5.4511	4.4079	40.403	5.0906	234.34	7.3546	262.99	3.8867	95.39	4.4221	241.04
3.9993	10.33	3.8064	7.6619	3.5025	5.4579	4.4134	41.062	5.1018	235.88	7.3657	262.95	3.8914	96.279	4.4277	241.33
4.0018	10.442	3.8083	7.6834	3.5055	5.4959	4.419	41.501	5.1129	237.66	7.3768	263.01	3.8961	97.19	4.4333	241.59
4.0049	10.519	3.8101	7.7283	3.5084	5.5223	4.4244	41.977	5.1241	239.04	7.3879	262.97	3.9008	98.116	4.4389	241.87
4.0078	10.631	3.812	7.7523	3.5114	5.5753	4.4299	42.458	5.1353	240.35	7.3991	262.91	3.9055	99.058	4.4444	242.14
4.0108	10.797	3.8139	7.7975	3.5144	5.5856	4.4354	42.952	5.1465	241.59	7.4101	262.91	3.9102	100.04	4.45	242.39
4.0138	10.829	3.8158	7.8173	3.5174	5.6209	4.4408	43.41	5.1577	242.81	7.4213	262.92	3.9149	101.01	4.4558	242.65
4.0167	10.909	3.8176	7.8378	3.5204	5.6497	4.4462	43.904	5.1689	243.87	7.4325	262.91	3.9195	102	4.4612	242.88
4.0197	11.025	3.8195	7.8305	3.5234	5.6858	4.4517	44.373	5.1801	244.94	7.4436	262.95	3.9242	102.92	4.4669	243.14
4.0227	11.149	3.8213	7.837	3.5264	5.7239	4.4573	44.92	5.1912	245.95	7.4548	262.96	3.9288	103.91	4.4725	243.37
4.0257	11.291	3.8232	7.8466	3.5294	5.7594	4.4629	45.441	5.2024	246.87	7.4661	263	3.9334	104.85	4.4781	243.55
4.0286	11.312	3.8251	7.8818	3.5323	5.7939	4.4685	45.95	5.2136	247.78	7.4774	263.06	3.9381	105.86	4.4836	243.75
4.0316	11.345	3.8269	7.8992	3.5353	5.8538	4.4741	46.44	5.2248	248.61	7.4887	263.15	3.9428	106.8	4.4892	243.97
4.0346	11.484	3.8288	7.8938	3.5382	5.8897	4.4797	46.977	5.2359	249.4	7.5	263.23	3.9473	107.84	4.4948	244.15
4.0376	11.552	3.8306	7.927	3.5412	5.9156	4.4852	47.536	5.247	250.1	7.5113	263.18	3.9521	108.84	4.5004	244.34
4.0406	11.707	3.8325	7.9441	3.5442	5.9361	4.4908	48.189	5.2581	250.76	7.5225	263.26	3.9568	109.84	4.506	244.61
4.0436	11.798	3.8343	7.9435	3.5472	5.9553	4.4975	48.915	5.2691	251.48	7.5338	263.22	3.9614	110.88	4.5115	244.8
4.0465	11.906	3.8362	7.9831	3.5502	6.0125	4.5052	49.77	5.2802	252.03	7.5449	263.25	3.966	111.95	4.5171	244.99
4.0495	11.917	3.8381	8.041	3.5532	6.0313	4.514	50.764	5.2913	252.63	7.556	263.18	3.9708	112.91	4.5226	245.2
4.0524	11.929	3.84	8.0651	3.5561	6.0456	4.524	51.854	5.3024	253.19	7.5671	263.07	3.9758	113.91	4.5282	245.39
4.0553	11.972	3.8418	8.0606	3.559	6.0783	4.535	53.059	5.3135	253.72	7.5784	262.94	3.9803	114.94	4.5338	245.53
4.0583	12.16	3.8437	8.0861	3.562	6.0973	4.5462	54.367	5.3247	254.15	7.5897	262.97	3.9849	115.91	4.5394	245.75
4.0612	12.242	3.8456	8.1323	3.5649	6.1503	4.5573	55.698	5.3359	254.58	7.601	262.87	3.9896	116.71	4.545	245.9
4.0642	12.301	3.8474	8.1573	3.5679	6.1999	4.5684	57.092	5.3471	255.01	7.6123	262.91	3.9943	117.4	4.5506	246.04
4.0672	12.398	3.8492	8.1781	3.5709	6.1917	4.5795	58.549	5.3583	255.39	7.6234	262.81	3.9969	117.92	4.5562	246.23
4.0702	12.322	3.8511	8.2507	3.5739	6.215	4.5906	60.051	5.3696	255.75	7.6346	262.82	3.997	118.12	4.5618	246.47
4.0732	12.43	3.853	8.2962	3.5769	6.2739	4.6016	61.612	5.3808	256.17	7.6456	262.79	3.9971	118.19	4.5673	246.64
4.0761	12.525	3.8549	8.3123	3.5799	6.2961	4.6128	63.245	5.392	256.43	7.6568	262.95	3.9978	118.23	4.5729	246.87
4.0791	12.593	3.8567	8.3322	3.5829	6.3482	4.6239	64.953	5.4032	256.73	7.668	262.9	3.9979	118.19	4.5785	247.11
4.0821	12.679	3.8586	8.3524	3.5859	6.3621	4.6351	66.715	5.4144	257.04	7.6793	262.93	3.9979	118.16	4.5841	247.32
4.0851	12.731	3.8605	8.3797	3.5889	6.3564	4.6463	68.494	5.4255	257.43	7.6906	262.9	3.9979	118.42	4.5897	247.5
4.0881	12.85	3.8624	8.4201	3.5918	6.403	4.6574	70.406	5.4367	257.7	7.7019	262.93	3.9991	118.81	4.5953	247.74
4.0911	12.927	3.8642	8.4111	3.5948	6.4471	4.6686	72.244	5.4479	257.94	7.7132	262.97	4.0037	119.45	4.601	247.9
4.0941	13.068	3.8661	8.4225	3.5978	6.4545	4.6796	73.972	5.459	258.19	7.7244	263.02	4.0085	120.23	4.6066	248.03
4.097	13.151	3.868	8.4375	3.6008	6.4913	4.6906	76.039	5.4701	258.44	7.7356	262.93	4.0128	121.27	4.6121	248.18
4.1	13.229	3.8698	8.4259	3.6038	6.5076	4.7016	78.243	5.4813	258.67	7.7469	262.93	4.0175	122.36	4.6177	248.33
4.103	13.277	3.8716	8.4546	3.6068	6.5594	4.7125	80.534	5.4923	258.93	7.7582	262.97	4.022	123.35	4.6233	248.5
4.1059	13.392	3.8735	8.5049	3.6098	6.6342	4.7234	82.993	5.5035	259.19	7.7694	263.02	4.0266	124.36	4.6289	248.7
4.1089	13.427	3.8754	8.5445	3.6128	6.6441	4.7345	85.472	5.5146	259.4	7.7807	263.12	4.0312	125.47	4.6345	248.87
4.1119	13.416	3.8772	8.5596	3.6159	6.6769	4.7455	88.231	5.5258	259.52	7.792	263.17	4.0359	126.47	4.6401	249
4.1149	13.687	3.8791	8.6039	3.6189	6.7042	4.7565	91.252	5.537	259.67	7.8032	263.24	4.0405	127.45	4.6458	249.16
4.1179	13.792	3.881	8.6288	3.6219	6.7362	4.7676	94.054	5.5481	259.87	7.8145	263.29	4.045	128.45	4.6514	249.25
4.1208	13.877	3.8828	8.669	3.6248	6.7777	4.7787	96.944	5.5593	259.98	7.8258	263.37	4.0497	129.49	4.657	249.34
4.1238	13.896	3.8847	8.6878	3.6278	6.7675	4.7898	99.937	5.5704	260.09	7.8371	263.38	4.0543	130.42	4.6627	249.47
4.1268	13.984	3.8865	8.7586	3.6308	6.7646	4.801	103.05	5.5815	260.24	7.8482	263.33	4.059	131.41	4.6683	249.61
4.1298	14.086	3.8884	8.7685	3.6338	6.805	4.8123	106.25	5.5927	260.35	7.8594	263.22	4.0636	132.39	4.6738	249.79
4.1327	14.104	3.8902	8.8043	3.6368	6.8329	4.8235	109.47	5.6038	260.48	7.8707	263.12	4.0683	133.38	4.6794	249.94
4.1357	14.148	3.8921	8.8421	3.6397	6.8798	4.8347	112.88	5.615	260.54	7.8819	263.09	4.0728	134.35	4.685	250.1
4.1387	14.276	3.894	8.9134	3.6427	6.9301	4.8459	116.42	5.6261	260.63	7.893	263.09	4.0774	135.39	4.6907	250.24
4.1417	14.394	3.8959	8.9542	3.6456	6.9715	4.8571	120.02	5.6373	260.73	7.9043	263.07	4.082	136.38	4.6963	250.35
4.1447	14.452	3.8977	9.0092	3.6486	7.0233	4.8683	123.69	5.6485	260.77	7.9156	263.03	4.0861	137.33	4.7019	250.47
4.1477	14.501	3.8996	9.0403	3.6516	7.0703	4.8794	127.46	5.6597	260.96	7.9267	263.08	4.0909	138.35	4.7075	250.62
4.1507	14.635	3.9014	9.0944	3.6545	7.1272	4.8907	131.31	5.6708	261.08	7.9379	263.07	4.0954	139.31	4.7131	250.75
4.1538	14.803	3.9033	9.1395	3.6575	7.1572	4.9018	135.31	5.682	261.1	7.9492	263.12	4.0997	140.29	4.7187	250.85
4.1568	14.951	3.9051	9.1749	3.6604	7.1916	4.913	139.24	5.6932	261.17	7.9604	263.1	4.1043	141.33	4.7243	251.01
4.1599	14.97	3.907	9.1891	3.6634	7.1846	4.9242	143.22	5.7043	261.21	7.9716	263.08	4.109	142.36	4.7298	251.09
4.1629	15.144	3.9088	9.2289	3.6663	7.1893	4.9354	147.33	5.7155	261.31	7.9829	263.03	4.1135	143.38	4.7354	251.15
4.1659	15.252	3.9107	9.2652	3.6693	7.2129	4.9466	151.51	5.7267	261.34	7.9942	263.02	4.1182	144.39	4.741	251.24
4.1689	15.392	3.9125	9.2806	3.6723	7.2418	4.9579	155.56	5.7379	261.45	8.0055	263.01	4.1226	145.43	4.7466	251.39
4.1719	15.47	3.9144	9.2925	3.6753	7.2855	4.9689	159.01	5.749	261.54	8.0168	263.07	4.1267	146.45	4.7523	251.46
4.1749	15.613	3.9163	9.339	3.6782	7.339	4.9793	161.87	5.7602	261.58	8.0281	263.11	4.1314	147.53	4.7579	251.58
4.1778	15.766	3.9181	9.3455	3.6812	7.3495	4.9875	164.2	5.7714	261.59	8.0394	263.21	4.136	148.58	4.7635	251.72
4.1808	15.891	3.92	9.3475	3.6842	7.4211	4.9935	165.93	5.7815	261.68	8.0507	263.19	4.1408	149.67	4.7691	251.85
4.1838	15.93	3.9219	9.4101	3.6872	7.487	4.9971	167.75	5.7904	261.72	8.0619	263.21	4.1453	150.71	4.7747	251.95
4.1868	16.088	3.9237	9.4359	3.6902	7.5373	4.9994	169.21	5.7982	261.75	8.0732	263.23	4.1499	151.8	4.7802	252.07
4.1898	16.279	3.9256	9.4629	3.6932	7.5529	5.0011	170.44	5.805	261.72	8.0845	263.23	4.1546	152.86	4.7858	252.16
4.1927	16.314	3.9275	9.4832	3.6962	7.6079	5.004	172.09	5.8105	261.76	8.0957	263.23	4.1594	153.95	4.7914	252.25
4.1957	16.331	3.9293	9.4957	3.6991	7.6346	5.0079	173.86	5.8161	261.79	8.1069	263.2	4.164	155.02	4.797	252.36
4.1987	16.363	3.9312	9.5263	3.702	7.6934	5.013	175.99	5.8218	261.87	8.1182	263.05	4.1685	156.04	4.8026	252.48
4.2017	16.528	3.933	9.5687	3.705	7.7247	5.0186	178.43	5.8273	261.84	8.1295	262.99	4.1732	157.11	4.8082	252.57
4.2047	16.669	3.9349	9.642	3.7079	7.7522	5.0241	180.4	5.8329	261.88	8.1407	263.07	4.1779	158.13	4.8138	252.66
4.2077	16.822	3.9368	9.7481	3.7109	7.7909	5.0297	182.42	5.8385	261.86	8.1521	263.05	4.1825	159.14	4.8193	252.74
4.2107	16.99	3.9387	9.8203	3.7139	7.8266	5.0352	184.41	5.8441	261.9	8.1634	263.02	4.1871	160.14	4.8249	252.85
4.2137	17.155	3.9404	9.9077	3.7168	7.8455	5.0408	186.32	5.8497	261.89	8.1747	262.95	4.1916	161.24	4.8305	252.9
4.2167	17.265	3.9419	9.9814	3.7198	7.8978	5.0464	188.28	5.8553	261.99	8.1861	262.97	4.1962	162.26	4.8361	252.98
4.2197	17.457	3.943	9.9833	3.7228	7.9445	5.052	190.08	5.8608	262.01	8.1974	263.15	4.201	163.33	4.8417	253.09
4.2227	17.622	3.9437	10.002	3.7257	7.9971	5.0575	191.97	5.8664	262.02	8.2087	263.25	4.2056	164.39	4.8474	253.16
4.2257	17.806	3.9441	10.079	3.7287	8.0448	5.0631	193.84	5.872	262.01	8.2201	263.16	4.2104	165.43	4.853	253.17
4.2286	17.928	3.9445	10.128	3.7317	8.1083	5.0687	195.73	5.8776	262.13	8.2314	263.21	4.2149	166.46	4.8586	253.28
4.2316	18.02	3.945	10.102	3.7347	8.1804	5.0743	197.53	5.8832	262.18	8.2428	263.31	4.2196	167.54	4.8642	253.39
4.2346	18.132	3.9459	10.101	3.7376	8.2205	5.0798	199.33	5.8889	262.23	8.2541	263.35	4.2242	168.61	4.8698	253.51
4.2376	18.403	3.947	10.107	3.7406	8.278	5.0854	201.12	5.8945	262.3	8.2654	263.37	4.229	169.63	4.8754	253.6
4.2405	18.6	3.9482	10.032	3.7435	8.308	5.091	203.04	5.9	262.34	8.2767	263.26	4.2335	170.67	4.881	253.72
4.2435	18.841	3.9495	10.072	3.7463	8.3414	5.0966	204.76	5.9056	262.34	8.288	263.15	4.2382	171.68	4.8867	253.78
4.2465	19.001	3.9509	10.138	3.7493	8.3862	5.1021	206.41	5.9112	262.39	8.2993	263.25	4.2428	172.58	4.8923	253.83
4.2495	19.141	3.952	10.138	3.7523	8.4244	5.1077	207.95	5.9168	262.43	8.3107	263.28	4.2475	173.56	4.8979	253.89
4.2524	19.157	3.9532	10.226	3.7552	8.4932	5.1133	209.59	5.9224	262.41	8.322	263.18	4.252	174.55	4.9035	253.98
4.2554	19.257	3.9546	10.244	3.7582	8.5533	5.1189	211.18	5.9279	262.33	8.3334	263.21	4.2567	175.58	4.9091	254.04
4.2584	19.352	3.9558	10.292	3.7612	8.5931	5.1244	212.78	5.9335	262.33	8.3448	263.23	4.2614	176.55	4.9147	254.12
4.2614	19.489	3.957	10.479	3.7642	8.6256	5.13	214.3	5.9389	262.35	8.3562	263.22	4.2659	177.6	4.9204	254.22
4.2644	19.591	3.9584	10.504	3.7672	8.6567	5.1356	215.84	5.9444	262.28	8.3675	263.29	4.2705	178.53	4.926	254.27
4.2673	19.712	3.9595	10.579	3.7701	8.7195	5.1412	217.36	5.9499	262.29	8.3789	263.16	4.2751	179.52	4.9317	254.33
4.2703	19.841	3.9607	10.593	3.773	8.7611	5.1467	218.91	5.9555	262.35	8.3901	263.12	4.2797	180.51	4.9373	254.43
4.2733	19.968	3.9621	10.641	3.776	8.7776	5.1523	220.37	5.961	262.36	8.4015	263.16	4.2842	181.48	4.9428	254.53
4.2763	20.163	3.9632	10.7	3.7789	8.8085	5.1579	221.77	5.9666	262.34	8.4128	263.14	4.2888	182.32	4.9484	254.6
4.2792	20.276	3.9643	10.634	3.7818	8.8476	5.1635	223.23	5.9721	262.32	8.4241	263.01	4.2935	183.07	4.9539	254.71
4.2822	20.421	3.9658	10.679	3.7847	8.9119	5.169	224.57	5.9776	262.35	8.4354	263.04	4.2959	183.68	4.9595	254.86
4.2852	20.549	3.9669	10.708	3.7876	8.9823	5.1746	225.88	5.9831	262.29	8.4467	263.05	4.296	184.18	4.9651	254.92
4.2882	20.675	3.9681	10.572	3.7905	9.0241	5.1801	227.17	5.9886	262.35	8.458	263.11	4.2981	184.58	4.9707	254.95
4.2912	20.725	3.9695	10.596	3.7935	9.0654	5.1857	228.35	5.9942	262.46	8.4693	263.08	4.3005	185.01	4.9763	255.01
4.2942	20.823	3.9706	10.628	3.7965	9.1317	5.1912	229.49	6.001	262.58	8.4807	263.08	4.3029	185.47	4.982	255.07
4.2971	20.986	3.9718	10.693	3.7995	9.2023	5.1968	230.65	6.0089	262.56	8.492	263.1	4.3052	186	4.9876	255.08
4.3001	21.191	3.9732	10.73	3.8024	9.2409	5.2024	231.6	6.0179	262.6	8.5032	263.17	4.3074	186.39	4.9932	255.14
4.3031	21.301	3.9743	10.761	3.8054	9.3051	5.208	232.62	6.028	262.61	8.5144	263.14	4.3099	186.93	4.9988	255.26
4.3061	21.441	3.9755	10.937	3.8083	9.3745	5.2134	233.58	6.0393	262.64	8.5255	263.12	4.312	187.36	5.0044	255.37
4.3091	21.517	3.9769	10.969	3.8113	9.4009	5.2189	234.55	6.0503	262.7	8.5367	263.13	4.3145	187.86	5.01	255.39
4.312	21.686	3.9781	10.981	3.8143	9.4306	5.2243	235.47	6.0615	262.78	8.5477	263.2	4.3166	188.27	5.0155	255.47
4.315	21.841	3.9792	11.068	3.8173	9.5018	5.2297	236.37	6.0726	262.77	8.5589	263.21	4.3192	188.84	5.0211	255.52
4.318	21.949	3.9806	11.041	3.8202	9.5451	5.2351	237.19	6.0837	262.78	8.5702	263.12	4.3213	189.22	5.0267	255.53
4.321	22.061	3.9818	11.049	3.8232	9.5868	5.2405	238.06	6.0947	262.73	8.5814	263.1	4.324	189.77	5.0323	255.57
4.324	22.198	3.983	11.065	3.8262	9.6314	5.246	238.89	6.1059	262.71	8.5927	263.18	4.3259	190.15	5.0379	255.65
4.327	22.205	3.9843	11.075	3.8292	9.6497	5.2514	239.74	6.1171	262.68	8.604	263.14	4.3288	190.66	5.0435	255.73
4.33	22.378	3.9855	11.093	3.8322	9.7066	5.2569	240.47	6.1283	262.74	8.6153	263.11	4.3306	191.05	5.049	255.8
4.333	22.523	3.9867	10.953	3.8352	9.8234	5.2625	241.23	6.1396	262.78	8.6265	263.11	4.3333	191.61	5.0546	255.86
4.336	22.69	3.9881	10.943	3.8382	9.8511	5.2681	241.94	6.1508	262.79	8.6376	263.08	4.3352	192.02	5.0602	255.88
4.339	22.89	3.9893	10.972	3.8412	9.8896	5.2736	242.58	6.162	262.82	8.6488	263.12	4.338	192.6	5.0657	255.92
4.342	23.045	3.9905	10.932	3.8442	9.9678	5.2792	243.27	6.1733	262.83	8.66	263.15	4.3399	192.94	5.0712	255.91
4.345	23.17	3.9918	11.012	3.8472	10.014	5.2848	243.97	6.1845	262.81	8.6712	263.14	4.3425	193.46	5.0768	255.93
4.348	23.342	3.9929	11.087	3.8501	10.072	5.2904	244.65	6.1956	262.83	8.6824	263.21	4.3446	193.78	5.0822	256
4.351	23.526	3.9937	11.029	3.8531	10.17	5.296	245.34	6.2068	262.85	8.6937	263.24	4.3472	194.28	5.0877	256.11
4.354	23.756	3.9944	11.038	3.8561	10.18	5.3016	245.99	6.218	262.85	8.7049	263.24	4.3491	194.58	5.0933	256.17
4.357	23.869	3.9948	11.116	3.859	10.246	5.3072	246.64	6.2291	262.83	8.7161	263.12	4.3519	195.11	5.0989	256.19
4.36	24.003	3.9949	11.17	3.8621	10.319	5.3127	247.28	6.2403	262.89	8.7273	263.15	4.3538	195.42	5.1045	256.26
4.3629	24.227	3.9949	11.18	3.8651	10.363	5.3182	247.96	6.2515	262.95	8.7386	263.17	4.3566	195.98	5.1101	256.29
4.3658	24.366	3.9949	11.215	3.8681	10.433	5.3237	248.6	6.2627	262.95	8.75	263.14	4.3583	196.27	5.1157	256.3
4.3688	24.577	3.9949	11.208	3.8711	10.503	5.3291	249.09	6.2739	262.91	8.7614	263.14	4.3612	196.81	5.1214	256.38
4.3718	24.815	3.9949	11.197	3.8741	10.56	5.3346	249.59	6.2851	262.91	8.7728	263.14	4.363	197.13	5.127	256.5
4.3748	24.9	3.9949	11.22	3.877	10.639	5.3401	250.05	6.2963	262.92	8.7841	263.13	4.3658	197.66	5.1326	256.56
4.3778	25.032	3.9949	11.246	3.8799	10.72	5.3456	250.64	6.3075	262.94	8.7954	263.35	4.3677	197.99	5.1381	256.61
4.3808	25.278	3.9949	11.235	3.8828	10.775	5.3512	251.2	6.3187	263	8.8067	263.33	4.3704	198.58	5.1437	256.66
4.3838	25.443	3.9949	11.183	3.8858	10.867	5.3568	251.6	6.3299	263.04	8.818	263.33	4.3722	198.89	5.1493	256.67
4.3868	25.595	3.9949	11.225	3.8888	10.925	5.3625	251.96	6.341	263	8.8293	263.3	4.375	199.45	5.1549	256.71
4.3898	25.669	3.995	11.278	3.8918	11.001	5.3681	252.34	6.3521	262.94	8.8407	263.31	4.3768	199.82	5.1605	256.71
4.3927	25.911	3.995	11.272	3.8948	11.058	5.3737	252.83	6.3631	262.97	8.8521	263.28	4.3797	200.35	5.1661	256.73
4.3957	26.023	3.995	11.293	3.8978	11.162	5.3793	253.29	6.3742	263.05	8.8634	263.26	4.3815	200.65	5.1717	256.76
4.3986	26.145	3.995	11.318	3.9008	11.231	5.385	253.56	6.3853	263.07	8.8748	263.25	4.3843	201.17	5.1773	256.8
4.4016	26.296	3.995	11.345	3.9038	11.295	5.3905	253.92	6.3965	263.11	8.8862	263.27	4.3861	201.4	5.1829	256.85
4.4046	26.5	3.995	11.422	3.9068	11.365	5.3962	254.3	6.4077	263.13	8.8975	263.23	4.3889	201.83	5.1884	256.92
4.4076	26.63	3.995	11.476	3.9097	11.449	5.4017	254.69	6.4189	263.09	8.9087	263.18	4.3907	202.12	5.194	256.96
4.4106	26.76	3.995	11.505	3.9126	11.516	5.4073	255.02	6.4302	263.09	8.92	263.13	4.3936	202.36	5.1996	257.02
4.4136	26.845	3.995	11.466	3.9156	11.565	5.4129	255.27	6.4414	263.16	8.9313	263.14	4.3954	202.5	5.2052	257.05
4.4165	26.983	3.995	11.431	3.9186	11.6	5.4183	255.5	6.4527	263.17	8.9427	263.07	4.3956	202.55	5.2109	257.1
4.4195	27.176	3.995	11.443	3.9215	11.637	5.4237	255.83	6.4639	263.14	8.954	263	4.3957	202.6	5.2165	257.17
4.4225	27.319	3.995	11.411	3.9245	11.749	5.4291	256.01	6.4752	263.12	8.9654	262.93	4.3957	202.45	5.2221	257.24
4.4255	27.432	3.995	11.39	3.9275	11.814	5.4345	256.21	6.4863	263.12	8.9767	262.96	4.3958	202.66	5.2277	257.31
4.4285	27.447	3.995	11.309	3.9305	11.892	5.4399	256.41	6.4975	263.14	8.988	263	4.3961	203.69	5.2333	257.35
4.4315	27.62	3.995	11.258	3.9334	11.968	5.4455	256.71	6.5087	263.12	8.9993	263.14	4.4	204.17	5.2389	257.36
4.4345	27.776	3.995	11.222	3.9364	12.063	5.451	256.94	6.52	263.15	9.0105	263.17	4.4042	204.62	5.2445	257.36
4.4374	27.892	3.995	11.23	3.9394	12.162	5.4566	257.17	6.5312	263.11	9.0218	263.22	4.4046	205.37	5.2501	257.41
4.4404	28.08	3.995	11.268	3.9423	12.266	5.4622	257.41	6.5424	263.04	9.0331	263.23	4.4092	205.95	5.2557	257.43
4.4434	28.185	3.995	11.28	3.9453	12.32	5.4677	257.69	6.5536	263.05	9.0443	263.32	4.4138	205.81	5.2613	257.47
4.4464	28.321	3.995	11.252	3.9483	12.404	5.4733	257.88	6.5648	263.03	9.0556	263.33	4.4183	206.55	5.2668	257.48
4.4494	28.56	3.995	11.309	3.9513	12.489	5.4788	258.05	6.576	263.05	9.067	263.3	4.423	207.26	5.2725	257.52
4.4524	28.794	3.9951	11.326	3.9543	12.563	5.4843	258.23	6.5871	263.13	9.0783	263.15	4.4278	208.02	5.2781	257.54
4.4553	28.978	3.9951	11.352	3.9573	12.642	5.4907	258.43	6.5984	263.06	9.0896	263.11	4.4325	209.5	5.2837	257.56
4.4583	29.196	3.9951	11.407	3.9602	12.713	5.4982	258.66	6.6096	263.09	9.101	263.17	4.4371	210.11	5.2893	257.64
4.4613	29.45	3.9951	11.408	3.9632	12.789	5.5069	258.82	6.6208	263.09	9.1123	263.13	4.4416	210.75	5.2949	257.73
4.4642	29.558	3.9951	11.427	3.9661	12.893	5.5167	258.99	6.632	263.14	9.1236	263.11	4.4417	211.32	5.3006	257.74
4.4672	29.753	3.9951	11.385	3.969	12.963	5.5277	259.23	6.6433	263.22	9.1349	263.14	4.4463	211.93	5.3062	257.8
4.4702	29.895	3.9951	11.364	3.972	13.056	5.5388	259.48	6.6545	263.25	9.1462	263.17	4.4511	211.8	5.3118	257.85
4.4731	30.239	3.9951	11.41	3.975	13.148	5.5501	259.67	6.6657	263.29	9.1575	263.23	4.4557	212.48	5.3175	257.88
4.4761	30.404	3.9951	11.356	3.978	13.244	5.5613	259.87	6.6769	263.29	9.1688	263.22	4.4598	213.18	5.3231	257.87
4.4791	30.721	3.9951	11.341	3.981	13.318	5.5725	260.07	6.6881	263.22	9.1802	263.13	4.4644	213.88	5.3286	257.92
4.4821	30.847	3.9951	11.353	3.984	13.398	5.5838	260.34	6.6994	263.28	9.1916	263.21	4.4691	214.5	5.3342	257.97
4.4851	31.066	3.9951	11.283	3.9869	13.479	5.595	260.55	6.7107	263.29	9.203	263.15	4.4737	215.53	5.3398	257.98
4.4881	31.303	3.9951	11.308	3.99	13.566	5.6062	260.69	6.7219	263.32	9.2143	263.09	4.4779	216.06	5.3453	257.98
4.4911	31.582	3.9951	11.282	3.9929	13.642	5.6173	260.83	6.7331	263.36	9.2256	263.08	4.4791	216.52	5.351	258.02
4.494	31.602	3.9951	11.281	3.9959	13.722	5.6283	261.1	6.7444	263.34	9.2369	263.04	4.4825	217.07	5.3566	258.06
4.497	31.69	3.9951	11.292	3.9989	13.82	5.6394	261.22	6.7556	263.28	9.2482	263.04	4.4871	217.58	5.3622	258.07
4.5	31.885	3.9951	11.271	4.0018	13.929	5.6504	261.39	6.7668	263.29	9.2595	263.1	4.4917	217.58	5.3678	258.08
4.5031	32.007	3.9951	11.271	4.0048	14.03	5.6616	261.44	6.7781	263.26	9.2708	263.06	4.496	218.06	5.3734	258.13
4.5061	32.191	3.9951	11.282	4.0077	14.123	5.6727	261.61	6.7893	263.3	9.2822	263.07	4.496	218.38	5.379	258.18
4.5091	32.375	3.9951	11.283	4.0107	14.208	5.684	261.71	6.8005	263.28	9.2935	263.08	4.4961	218.45	5.3846	258.24
4.5121	32.644	3.9951	11.318	4.0137	14.307	5.6952	261.84	6.8118	263.26	9.3048	263.12	4.4961	218.57	5.3903	258.28
4.5151	32.861	3.9951	11.272	4.0168	14.41	5.7065	261.87	6.823	263.26	9.3161	263.17	4.4964	218.65	5.3959	258.36
4.518	33.016	3.9951	11.251	4.0198	14.494	5.7177	262.01	6.8342	263.19	9.3275	263.19	4.4973	218.71	5.4015	258.31
4.521	33.219	3.9952	11.249	4.0227	14.605	5.729	262.05	6.8454	263.19	9.3389	263.22	4.4973	218.91	5.4071	258.36
4.524	33.273	3.9952	11.241	4.0257	14.712	5.7402	262.15	6.8565	263.18	9.3502	263.22	4.4982	219.34	5.4127	258.36
4.527	33.482	3.9952	11.237	4.0287	14.8	5.7513	262.28	6.8678	263.18	9.3616	263.27	4.503	219.69	5.4183	258.37
4.5299	33.619	3.9952	11.237	4.0316	14.932	5.7625	262.42	6.879	263.18	9.3729	263.3	4.5079	220.26	5.4239	258.33
4.5329	33.726	3.9952	11.229	4.0346	15.031	5.7737	262.55	6.8902	263.15	9.3842	263.26	4.5124	220.87	5.4294	258.48
4.5359	33.849	3.9952	11.216	4.0376	15.15	5.7849	262.55	6.9014	263.16	9.3954	263.26	4.5172	221.51	5.4351	258.46
4.5389	34.075	3.9952	11.155	4.0407	15.288	5.7961	262.64	6.9127	263.2	9.4065	263.26	4.5218	222.06	5.4407	258.47
4.5419	34.295	3.9952	11.153	4.0436	15.364	5.8073	262.81	6.924	263.22	9.4176	263.15	4.5265	222.7	5.4463	258.53
4.5449	34.532	3.9952	11.181	4.0466	15.455	5.8186	262.9	6.9353	263.29	9.4286	263.17	4.5313	223.25	5.4519	258.56
4.5478	34.828	3.9952	11.191	4.0496	15.554	5.8298	262.99	6.9466	263.26	9.4395	263.22	4.5358	223.81	5.4575	258.58
4.5508	34.927	3.9952	11.176	4.0526	15.64	5.841	263.06	6.9579	263.32	9.4504	263.17	4.5403	224.32	5.4631	258.64
4.5537	35.289	3.9952	11.205	4.0556	15.732	5.8523	263.05	6.9692	263.33	9.4614	263.15	4.5452	224.86	5.4687	258.68
4.5567	35.383	3.9952	11.211	4.0586	15.83	5.8635	263.1	6.9803	263.36	9.4726	263.13	4.5498	225.38	5.4744	258.68
4.5597	35.638	3.9953	11.186	4.0615	15.907	5.8747	263.06	6.9916	263.39	9.4838	263.18	4.5546	225.87	5.48	258.76
4.5627	35.786	3.9953	11.208	4.0645	16.02	5.886	263.04	7.0029	263.37	9.4951	263.21	4.5591	226.39	5.4857	258.74
4.5657	36.079	3.9953	11.26	4.0675	16.13	5.8971	263.05	7.0141	263.35	9.5065	263.23	4.5634	226.92	5.4913	258.71
4.5687	36.331	3.9953	11.292	4.0705	16.247	5.9082	262.95	7.0254	263.31	9.5178	263.21	4.5689	227.42	5.4969	258.76
4.5717	36.441	3.9956	11.25	4.0735	16.356	5.9192	263	7.0366	263.27	9.5292	263.21	4.5735	227.92	5.5026	258.79
4.5747	36.789	3.996	11.286	4.0765	16.479	5.9303	263.03	7.0479	263.32	9.5405	263.28	4.5782	228.39	5.5082	258.79
4.5776	36.999	3.9966	11.267	4.0794	16.573	5.9413	263.14	7.0591	263.33	9.5518	263.31	4.5829	228.86	5.5138	258.83
4.5806	37.343	3.9972	11.255	4.0823	16.666	5.9524	263.21	7.0703	263.35	9.5632	263.27	4.5876	229.28	5.5194	258.89
4.5836	37.574	3.9982	11.279	4.0853	16.755	5.9635	263.21	7.0814	263.33	9.5745	263.32	4.5922	229.76	5.525	258.91
4.5866	37.749	3.999	11.308	4.0883	16.858	5.9747	263.25	7.0925	263.37	9.5858	263.3	4.5969	230.22	5.5306	258.94
4.5896	38.006	4	11.331	4.0913	16.965	5.9859	263.32	7.1036	263.38	9.5972	263.28	4.6016	230.73	5.5362	258.97
4.5926	38.192	4.0008	11.272	4.0942	17.073	5.9971	263.32	7.1146	263.42	9.6085	263.34	4.6063	231.21	5.5418	259.04
4.5956	38.418	4.0018	11.26	4.0972	17.173	6.0082	263.41	7.1257	263.4	9.6199	263.3	4.611	231.73	5.5474	259.05
4.5986	38.465	4.0026	11.321	4.1002	17.283	6.0194	263.39	7.1369	263.41	9.6312	263.28	4.6158	232.18	5.5531	259.04
4.6016	38.669	4.0036	11.347	4.1032	17.421	6.0305	263.39	7.1482	263.39	9.6425	263.28	4.6205	232.63	5.5587	259.02
4.6046	38.833	4.0044	11.369	4.1062	17.561	6.0417	263.48	7.1594	263.37	9.6537	263.26	4.6252	233.09	5.5643	259.06
4.6076	39.097	4.0055	11.456	4.1092	17.703	6.0528	263.53	7.1706	263.34	9.665	263.31	4.6299	233.49	5.5699	259.02
4.6106	39.169	4.0063	11.472	4.1122	17.779	6.0639	263.57	7.1819	263.37	9.6762	263.25	4.6346	233.92	5.5755	259.06
4.6136	39.347	4.0073	11.517	4.1151	17.85	6.0751	263.53	7.1929	263.3	9.6875	263.18	4.6394	234.35	5.5811	259.06
4.6166	39.71	4.0082	11.508	4.1178	17.944	6.0863	263.45	7.204	263.27	9.6989	263.16	4.644	234.78	5.5866	259.11
4.6196	39.848	4.0092	11.627	4.1202	18.007	6.0974	263.55	7.215	263.25	9.7102	263.13	4.6488	235.18	5.5921	259.16
4.6226	40.089	4.0101	11.672	4.1222	18.076	6.1085	263.64	7.2261	263.26	9.7215	263.06	4.6535	235.59	5.5976	259.19
4.6256	40.274	4.0111	11.715	4.124	18.104	6.1197	263.63	7.2373	263.22	9.7328	263.05	4.6583	235.96	5.603	259.23
4.6286	40.473	4.0119	11.69	4.1255	18.097	6.1309	263.61	7.2485	263.2	9.7441	262.99	4.6631	236.35	5.6085	259.3
4.6315	40.786	4.0129	11.796	4.127	18.178	6.142	263.63	7.2597	263.23	9.7554	263	4.6679	236.68	5.614	259.36
4.6345	41.07	4.0137	11.704	4.1284	18.306	6.1531	263.68	7.271	263.27	9.7666	263.03	4.6717	237.05	5.6196	259.35
4.6375	41.264	4.0148	11.749	4.1299	18.397	6.1642	263.77	7.2823	263.29	9.7778	263.1	4.6774	237.42	5.6252	259.35
4.6405	41.528	4.0156	11.71	4.1314	18.491	6.1752	263.76	7.2936	263.37	9.789	263.15	4.682	237.77	5.6308	259.35
4.6435	41.917	4.0166	11.774	4.1329	18.541	6.1861	263.69	7.3048	263.4	9.8003	263.21	4.6868	238.1	5.6364	259.36
4.6465	42.203	4.0174	11.701	4.1344	18.614	6.1971	263.66	7.3159	263.41	9.8115	263.24	4.6914	238.49	5.642	259.38
4.6495	42.469	4.0185	11.742	4.1359	18.676	6.2082	263.64	7.3271	263.45	9.8227	263.27	4.6961	238.82	5.6477	259.4
4.6526	42.685	4.0192	11.757	4.1374	18.708	6.2193	263.68	7.3382	263.54	9.834	263.27	4.7009	239.18	5.6533	259.44
4.6555	42.955	4.0202	11.816	4.1389	18.693	6.2303	263.73	7.3493	263.59	9.8451	263.31	4.7055	239.52	5.6589	259.44
4.6585	43.3	4.021	11.782	4.1404	18.718	6.2415	263.71	7.3605	263.57	9.8562	263.29	4.7102	239.86	5.6646	259.46
4.6616	43.487	4.0221	11.88	4.1419	18.795	6.2527	263.7	7.3718	263.54	9.8673	263.29	4.715	240.24	5.6702	259.46
4.6645	43.704	4.0229	11.808	4.1433	18.877	6.2639	263.73	7.383	263.53	9.8784	263.28	4.7198	240.57	5.6758	259.48
4.6675	44.045	4.0239	11.908	4.1448	18.951	6.2751	263.8	7.3942	263.52	9.8895	263.31	4.7242	240.87	5.6815	259.5
4.6705	44.217	4.0248	11.836	4.1463	19.042	6.2862	263.79	7.4053	263.53	9.9006	263.3	4.7291	241.18	5.687	259.54
4.6735	44.521	4.0259	11.929	4.1477	19.121	6.2973	263.73	7.4165	263.52	9.9118	263.31	4.734	241.49	5.6927	259.53
4.6765	44.781	4.0267	11.86	4.1492	19.243	6.3083	263.75	7.4277	263.55	9.923	263.27	4.7386	241.77	5.6983	259.52
4.6795	44.86	4.0278	11.892	4.1507	19.314	6.3193	263.72	7.4388	263.53	9.9341	263.26	4.7429	242	5.7039	259.54
4.6824	45.123	4.0286	11.839	4.1522	19.364	6.3303	263.76	7.4499	263.48	9.9453	263.27	4.7481	242.26	5.7095	259.55
4.6854	45.375	4.0297	11.92	4.1537	19.403	6.3414	263.76	7.4611	263.51	9.9564	263.24	4.7527	242.54	5.7151	259.56
4.6884	45.564	4.0304	11.894	4.1552	19.462	6.3525	263.73	7.4721	263.53	9.9675	263.16	4.7573	242.79	5.7207	259.6
4.6914	45.803	4.0315	12.012	4.1567	19.559	6.3638	263.71	7.4833	263.52	9.9784	263.16	4.7619	242.99	5.7263	259.61
4.6945	46.064	4.0323	12.035	4.1582	19.656	6.375	263.73	7.4945	263.47	9.9893	263.22	4.7668	243.29	5.732	259.58
4.6974	46.342	4.0333	12.167	4.1597	19.716	6.3863	263.73	7.5057	263.44	10	263.24	4.7715	243.57	5.7376	259.62
4.7004	46.569	4.0341	12.135	4.1612	19.785	6.3975	263.77	7.5169	263.46	10.011	263.28	4.7763	243.79	5.7432	259.63
4.7034	46.776	4.0351	12.253	4.1627	19.842	6.4088	263.75	7.5281	263.42	10.022	263.25	4.781	244.04	5.7488	259.67
4.7064	47.105	4.0359	12.224	4.1643	19.929	6.42	263.75	7.5394	263.41	10.028	263.3	4.7857	244.28	5.7544	259.68
4.7094	47.432	4.0369	12.328	4.1658	20.004	6.4312	263.76	7.5507	263.39	10.034	263.4	4.7905	244.52	5.76	259.68
4.7124	47.645	4.0378	12.315	4.1673	20.051	6.4424	263.83	7.5619	263.38			4.7951	244.74	5.7657	259.7
4.7154	47.973	4.0388	12.395	4.1688	20.111	6.4537	263.85	7.5729	263.35			4.7998	244.99	5.7713	259.74
4.7184	48.337	4.0396	12.434	4.1703	20.152	6.4649	263.84	7.584	263.37			4.8045	245.21	5.7769	259.72
4.7214	48.689	4.0406	12.465	4.1717	20.249	6.476	263.85	7.5951	263.35			4.8092	245.45	5.7826	259.74
4.7244	49.101	4.0415	12.455	4.1732	20.324	6.4871	263.85	7.6062	263.36			4.8139	245.7	5.7882	259.82
4.7274	49.441	4.0423	12.546	4.1747	20.386	6.4982	263.86	7.6173	263.37			4.8186	245.93	5.7938	259.84
4.7304	49.745	4.0428	12.544	4.1761	20.467	6.5093	263.83	7.6285	263.42			4.8232	246.17	5.7995	259.86
4.7333	50.068	4.0434	12.638	4.1776	20.512	6.5204	263.84	7.6397	263.39			4.828	246.4	5.8051	259.91
4.7363	50.337	4.0438	12.669	4.1791	20.588	6.5316	263.75	7.6509	263.42			4.8328	246.66	5.8107	259.92
4.7393	50.666	4.0442	12.625	4.1806	20.678	6.5429	263.69	7.662	263.45			4.8374	246.81	5.8163	259.94
4.7423	51.086	4.0449	12.645	4.1822	20.695	6.5542	263.69	7.6731	263.48			4.8421	247	5.8219	259.94
4.7453	51.492	4.0456	12.616	4.1837	20.746	6.5655	263.65	7.6842	263.52			4.8467	247.19	5.8275	259.94
4.7482	51.942	4.0464	12.625	4.1852	20.793	6.5767	263.62	7.6954	263.61			4.8517	247.4	5.8331	259.92
4.7512	52.221	4.0471	12.67	4.1866	20.861	6.5879	263.68	7.7065	263.6			4.8563	247.56	5.8387	259.94
4.7542	52.585	4.0478	12.6	4.1881	20.952	6.5991	263.63	7.7176	263.57			4.8611	247.76	5.8443	259.99
4.7572	52.899	4.0486	12.63	4.1896	21.006	6.6103	263.77	7.7287	263.56			4.8658	247.95	5.8499	260
4.7602	53.222	4.0493	12.609	4.1911	21.078	6.6214	263.79	7.7399	263.57			4.8702	248.16	5.8555	260
4.7632	53.502	4.0499	12.609	4.1926	21.181	6.6326	263.83	7.751	263.53			4.8752	248.39	5.8611	260.02
4.7662	53.787	4.0506	12.708	4.1941	21.259	6.6438	263.87	7.7622	263.48			4.8799	248.59	5.8666	260.07
4.7691	54.061	4.0514	12.694	4.1956	21.349	6.6549	263.93	7.7733	263.45			4.8847	248.8	5.8722	260.04
4.7721	54.487	4.0521	12.763	4.197	21.391	6.6661	263.84	7.7845	263.44			4.8893	248.99	5.8778	260.08
4.7751	54.896	4.0528	12.778	4.1985	21.453	6.6772	263.91	7.7957	263.37			4.894	249.13	5.8835	260.1
4.7781	55.294	4.0535	12.7	4.2	21.507	6.6884	263.84	7.807	263.4			4.8988	249.28	5.8891	260.13
4.7811	55.702	4.0541	12.806	4.2015	21.549	6.6996	263.87	7.8182	263.37			4.9034	249.41	5.8947	260.13
4.7841	56.097	4.0549	12.815	4.203	21.611	6.7108	263.89	7.8294	263.35			4.9081	249.57	5.9004	260.13
4.7871	56.474	4.0554	12.868	4.2045	21.67	6.722	263.82	7.8406	263.38			4.9129	249.71	5.906	260.11
4.7901	56.862	4.0561	12.814	4.206	21.702	6.7332	263.81	7.8518	263.44			4.9177	249.88	5.9116	260.1
4.7931	57.198	4.0569	12.858	4.2075	21.78	6.7443	263.87	7.8629	263.44			4.9223	249.99	5.9173	260.09
4.796	57.507	4.0576	12.918	4.209	21.838	6.7555	263.85	7.8741	263.44			4.927	250.17	5.9229	260.11
4.799	57.91	4.0582	12.925	4.2105	21.921	6.7667	263.81	7.8852	263.48			4.9317	250.3	5.9285	260.16
4.802	58.383	4.0589	12.93	4.2119	21.987	6.7778	263.85	7.8953	263.51			4.9364	250.5	5.9341	260.21
4.805	58.781	4.0596	13.026	4.2134	22.034	6.7889	263.75	7.9042	263.49			4.9411	250.61	5.9398	260.23
4.808	59.137	4.0603	13.006	4.2148	22.104	6.7999	263.82	7.9121	263.55			4.9458	250.75	5.9454	260.26
4.811	59.485	4.061	13.077	4.2164	22.192	6.811	263.8	7.9188	263.55			4.9504	250.87	5.9511	260.32
4.814	59.985	4.0618	13.071	4.2178	22.262	6.8219	263.81	7.9245	263.52			4.9552	251.04	5.9567	260.34
4.817	60.238	4.0626	13.189	4.2193	22.374	6.8328	263.84	7.9301	263.57			4.9598	251.15	5.9625	260.31
4.8199	60.626	4.0635	13.208	4.2208	22.462	6.8438	263.95	7.9357	263.61			4.9647	251.3	5.9681	260.32
4.8229	60.948	4.0643	13.224	4.2223	22.53	6.8549	263.94	7.9414	263.6			4.9694	251.44	5.9737	260.34
4.8259	61.499	4.0652	13.219	4.2238	22.601	6.8659	263.99	7.9471	263.53			4.9741	251.6	5.9793	260.32
4.8289	61.842	4.066	13.285	4.2253	22.683	6.8771	263.89	7.9528	263.52			4.9787	251.69	5.9849	260.33
4.8319	62.239	4.0669	13.307	4.2267	22.755	6.8882	263.95	7.9585	263.52			4.9835	251.81	5.9905	260.33
4.8349	62.671	4.0677	13.369	4.2282	22.828	6.8992	263.95	7.9641	263.45			4.9882	251.95	5.9961	260.35
4.8379	63.065	4.0687	13.36	4.2297	22.825	6.9102	263.97	7.9697	263.48			4.993	252.07	6.0017	260.35
4.8409	63.54	4.0695	13.441	4.2312	22.885	6.9212	263.9	7.9754	263.51			4.9976	252.18	6.0074	260.31
4.8439	63.893	4.0705	13.448	4.2326	22.955	6.9322	263.91	7.981	263.41			5.0024	252.32	6.013	260.29
4.8469	64.429	4.0713	13.443	4.2341	23.035	6.9433	263.91	7.9866	263.35			5.0071	252.46	6.0187	260.31
4.8498	64.964	4.0723	13.466	4.2356	23.108	6.9546	264.05	7.9922	263.33			5.0119	252.61	6.0241	260.35
4.8528	65.401	4.0731	13.473	4.2371	23.163	6.9658	264	7.9979	263.33			5.0165	252.72	6.0297	260.38
4.8558	65.914	4.074	13.457	4.2386	23.256	6.9771	263.96	8.0033	263.33			5.0215	252.81	6.0351	260.4
4.8587	66.487	4.0748	13.466	4.2401	23.342	6.9884	263.9	8.0089	263.36			5.0262	252.93	6.0406	260.46
4.8617	67.075	4.0757	13.49	4.2416	23.412	6.9996	263.92	8.0157	263.38			5.0308	253.03	6.0461	260.47
4.8646	67.63	4.0765	13.54	4.2431	23.508	7.0108	263.89	8.0236	263.38			5.0356	253.11	6.0517	260.43
4.8676	68.135	4.0773	13.531	4.2446	23.566	7.022	263.94	8.0326	263.28			5.0403	253.25	6.0573	260.43
4.8706	68.649	4.0782	13.552	4.2461	23.648	7.0332	263.88	8.043	263.33			5.0452	253.35	6.0629	260.48
4.8736	69.188	4.079	13.607	4.2475	23.716	7.0445	263.89	8.0544	263.37			5.0503	253.43	6.0685	260.49
4.8766	69.67	4.0799	13.638	4.2491	23.767	7.0557	263.94	8.0656	263.4			5.0545	253.53	6.0741	260.5
4.8796	70.179	4.0808	13.703	4.2506	23.853	7.0669	264	8.0769	263.44			5.0591	253.64	6.0797	260.51
4.8826	70.7	4.0817	13.729	4.2521	23.911	7.0781	263.99	8.0882	263.38			5.0638	253.72	6.0853	260.54
4.8856	71.228	4.0826	13.802	4.2536	23.948	7.0893	263.94	8.0995	263.31			5.0687	253.86	6.0908	260.56
4.8886	71.823	4.0835	13.791	4.2551	24.035	7.1006	263.94	8.1108	263.35			5.0733	253.99	6.0964	260.58
4.8916	72.317	4.0844	13.832	4.2566	24.068	7.1118	263.97	8.1221	263.36			5.078	254.06	6.102	260.62
4.8946	72.839	4.0853	13.839	4.2581	24.17	7.1231	263.95	8.1333	263.45			5.0828	254.16	6.1076	260.71
4.8976	73.469	4.0861	13.857	4.2596	24.243	7.1343	263.92	8.1446	263.44			5.0875	254.23	6.1132	260.72
4.9005	73.981	4.0871	13.893	4.2611	24.337	7.1455	263.9	8.1559	263.47			5.0922	254.32	6.1188	260.74
4.9035	74.392	4.0879	13.897	4.2625	24.376	7.1567	263.87	8.1672	263.49			5.0969	254.39	6.1244	260.75
4.9066	74.956	4.0888	13.947	4.264	24.481	7.168	263.91	8.1785	263.48			5.1016	254.47	6.1299	260.74
4.9096	75.537	4.0896	13.963	4.2655	24.551	7.1792	263.89	8.1897	263.52			5.1063	254.56	6.1354	260.72
4.9126	76.151	4.0905	13.981	4.2671	24.661	7.1905	263.85	8.201	263.59			5.111	254.64	6.1409	260.76
4.9156	76.56	4.0913	14.026	4.2686	24.753	7.2017	263.86	8.2122	263.57			5.1156	254.7	6.1464	260.72
4.9186	77.137	4.0921	14.017	4.2701	24.845	7.2129	263.88	8.2234	263.58			5.1203	254.81	6.1519	260.71
4.9216	77.709	4.093	14.087	4.2716	24.914	7.224	263.87	8.2347	263.62			5.1251	254.93	6.1575	260.73
4.9245	78.353	4.0938	14.124	4.2731	25.029	7.2352	263.89	8.246	263.58			5.1298	255	6.1631	260.76
4.9275	78.837	4.0947	14.099	4.2746	25.104	7.2463	263.85	8.2573	263.48			5.1345	255.08	6.1687	260.73
4.9305	79.458	4.0956	14.179	4.2761	25.195	7.2573	263.87	8.2686	263.47			5.1393	255.17	6.1743	260.77
4.9335	79.96	4.0966	14.199	4.2776	25.249	7.2684	263.92	8.2799	263.51			5.1441	255.2	6.1799	260.75
4.9364	80.465	4.0975	14.279	4.2791	25.296	7.2794	263.95	8.2912	263.53			5.1488	255.23	6.1854	260.71
4.9395	80.971	4.0984	14.284	4.2805	25.36	7.2904	263.93	8.3024	263.57			5.1535	255.32	6.1911	260.67
4.9425	81.519	4.0993	14.325	4.282	25.431	7.3014	263.98	8.3137	263.59			5.1582	255.4	6.1967	260.66
4.9454	82.163	4.1002	14.373	4.2834	25.491	7.3125	263.98	8.325	263.59			5.1629	255.48	6.2023	260.64
4.9484	82.83	4.101	14.354	4.2848	25.552	7.3237	264.04	8.3363	263.61			5.1676	255.54	6.2079	260.67
4.9514	83.48	4.1019	14.404	4.2863	25.609	7.335	264.07	8.3476	263.69			5.1723	255.64	6.2135	260.72
4.9544	84.076	4.1027	14.452	4.2878	25.707	7.3463	264.11	8.359	263.78			5.1771	255.74	6.2192	260.69
4.9574	84.705	4.1036	14.437	4.2893	25.775	7.3576	264.06	8.3703	263.75			5.1818	255.83	6.2248	260.68
4.9604	85.465	4.1044	14.445	4.2908	25.857	7.3689	264.05	8.3816	263.68			5.1865	255.88	6.2304	260.68
4.9634	86.139	4.1053	14.464	4.2923	25.935	7.3802	263.94	8.3929	263.71			5.1912	255.96	6.236	260.69
4.9664	86.835	4.1061	14.512	4.2938	26.045	7.3914	263.9	8.4042	263.71			5.1959	256.05	6.2417	260.71
4.9694	87.497	4.107	14.554	4.2952	26.101	7.4026	263.87	8.4155	263.69			5.2006	256.08	6.2474	260.7
4.9723	88.373	4.1079	14.555	4.2969	26.168	7.4139	263.83	8.4268	263.62			5.2053	256.19	6.2531	260.74
4.9753	89.164	4.1088	14.637	4.2988	26.234	7.4252	263.81	8.4381	263.58			5.2101	256.28	6.2588	260.75
4.9783	89.968	4.1098	14.648	4.301	26.313	7.4365	263.85	8.4494	263.57			5.2148	256.36	6.2646	260.76
4.9813	90.792	4.1107	14.681	4.3036	26.4	7.4478	263.87	8.4607	263.6			5.2195	256.33	6.2703	260.75
4.9843	91.705	4.1119	14.762	4.3064	26.506	7.459	263.97	8.472	263.65			5.2241	256.38	6.276	260.81
4.9873	92.524	4.113	14.793	4.3094	26.631	7.4702	263.99	8.4834	263.7			5.2289	256.38	6.2817	260.85
4.9903	93.385	4.1141	14.826	4.3124	26.804	7.4813	264.07	8.4947	263.68			5.2336	256.42	6.2873	260.9
4.9933	94.221	4.1153	14.874	4.3154	26.954	7.4924	264.04	8.506	263.64			5.2382	256.49	6.2929	260.93
4.9962	95.063	4.1165	14.907	4.3184	27.092	7.5035	263.96	8.5173	263.65			5.2429	256.63	6.2986	260.99
4.9992	95.903	4.1176	14.968	4.3213	27.278	7.5146	264.01	8.5285	263.59			5.2477	256.73	6.3042	261
5.0023	96.826	4.1187	14.998	4.3243	27.43	7.5259	264.05	8.5397	263.61			5.2524	256.8	6.3098	261.01
5.0052	97.698	4.1198	15.033	4.3272	27.587	7.5371	264.01	8.5508	263.63			5.257	256.85	6.3154	261.02
5.0082	98.607	4.1209	15.115	4.3302	27.742	7.5482	263.97	8.562	263.6			5.2619	256.89	6.3211	260.99
5.0112	99.459	4.1221	15.106	4.3332	27.91	7.5595	263.94	8.5732	263.56			5.2665	256.97	6.3267	260.94
5.0142	100.29	4.1232	15.185	4.3362	28.103	7.5706	263.97	8.5845	263.52			5.2712	256.99	6.3323	260.96
5.0172	101.22	4.1242	15.228	4.3392	28.295	7.5817	263.98	8.5958	263.49			5.2761	257.07	6.3378	260.96
5.0202	102.26	4.1254	15.261	4.3422	28.461	7.5928	263.92	8.6071	263.48			5.2808	257.13	6.3435	260.96
5.0231	103.36	4.1266	15.314	4.3453	28.645	7.6039	263.94	8.6185	263.47			5.2855	257.2	6.3491	260.98
5.0261	104.41	4.1277	15.348	4.3482	28.819	7.6151	263.96	8.6298	263.59			5.2902	257.22	6.3547	260.99
5.0291	105.31	4.1289	15.365	4.3512	29.005	7.6263	264.01	8.6411	263.55			5.2949	257.3	6.3603	261.03
5.0321	106.38	4.13	15.421	4.3542	29.165	7.6376	263.98	8.6524	263.43			5.2996	257.3	6.3659	261.09
5.035	107.4	4.1312	15.41	4.3572	29.32	7.6488	263.99	8.6637	263.41			5.3044	257.35	6.3715	261.11
5.038	108.32	4.1324	15.464	4.3602	29.465	7.6601	264.04	8.6751	263.44			5.3091	257.41	6.3772	261.05
5.041	109.27	4.1335	15.488	4.3632	29.642	7.6713	264.04	8.6864	263.47			5.3139	257.45	6.3828	261.12
5.044	110.33	4.1346	15.511	4.3662	29.789	7.6825	264.04	8.6976	263.49			5.3186	257.46	6.3884	261.06
5.047	111.41	4.1358	15.556	4.3692	29.974	7.6936	264.03	8.709	263.52			5.3232	257.53	6.394	261.01
5.05	112.37	4.137	15.577	4.3722	30.132	7.7048	264	8.7203	263.59			5.3278	257.61	6.3996	261
5.0529	113.6	4.1381	15.651	4.3752	30.317	7.7159	264	8.7317	263.59			5.3326	257.61	6.4053	261.01
5.0559	114.82	4.1392	15.706	4.3782	30.496	7.7271	263.94	8.743	263.55			5.3374	257.65	6.411	260.93
5.059	116.16	4.1403	15.741	4.3812	30.688	7.7384	263.91	8.7543	263.64			5.3421	257.73	6.4167	260.97
5.062	117.44	4.1415	15.816	4.3842	30.864	7.7496	263.89	8.7654	263.7			5.3469	257.79	6.4223	260.99
5.065	118.61	4.1426	15.841	4.3872	31.081	7.7609	263.86	8.7766	263.68			5.3515	257.78	6.428	261
5.068	119.73	4.1437	15.904	4.3902	31.26	7.7721	263.82	8.7878	263.71			5.3562	257.85	6.4337	261.02
5.071	120.84	4.1449	15.973	4.3932	31.429	7.7834	263.83	8.7991	263.7			5.3609	257.89	6.4393	261.08
5.074	122.06	4.1461	15.972	4.3962	31.617	7.7946	263.84	8.8103	263.64			5.3656	257.91	6.4449	261.08
5.077	123.19	4.1473	16.037	4.3991	31.799	7.8059	263.98	8.8216	263.54			5.3703	257.97	6.4506	261.05
5.0799	124.43	4.1484	16.038	4.4021	32.019	7.8171	264	8.833	263.54			5.3752	258.02	6.4562	261.04
5.0829	125.78	4.1495	16.049	4.4051	32.194	7.8283	264.08	8.8443	263.59			5.3798	258.03	6.4619	261.05
5.0859	127.18	4.1507	16.114	4.4081	32.384	7.8395	264.1	8.8556	263.55			5.3845	258.07	6.4675	261.02
5.0889	128.46	4.1519	16.11	4.4111	32.585	7.8506	264.24	8.8669	263.49			5.3892	258.08	6.4732	261.08
5.0918	129.61	4.153	16.222	4.4141	32.78	7.8602	264.29	8.8783	263.54			5.3939	258.1	6.4788	261.13
5.0948	131.07	4.1542	16.251	4.4171	32.953	7.868	264.27	8.8896	263.54			5.3986	258.15	6.4845	261.14
5.0978	132.35	4.1554	16.252	4.4201	33.162	7.8746	264.25	8.9009	263.54			5.4033	258.18	6.4901	261.19
5.1008	133.68	4.1566	16.341	4.4231	33.335	7.8803	264.19	8.9121	263.58			5.408	258.22	6.4958	261.23
5.1038	134.9	4.1578	16.367	4.426	33.536	7.8848	264.13	8.9234	263.58			5.4127	258.3	6.5015	261.2
5.1068	136.13	4.1588	16.43	4.429	33.745	7.8896	264.12	8.9347	263.53			5.4174	258.36	6.5071	261.19
5.1098	137.38	4.16	16.531	4.432	33.939	7.8953	264.05	8.9459	263.52			5.4221	258.39	6.5127	261.17
5.1128	138.9	4.1612	16.544	4.435	34.138	7.9009	264.01	8.9572	263.52			5.4269	258.49	6.5182	261.13
5.1158	140.32	4.1623	16.619	4.438	34.337	7.9066	264.01	8.9685	263.6			5.4316	258.52	6.5237	261.15
5.1189	141.78	4.1634	16.6	4.441	34.529	7.9122	263.91	8.9799	263.57			5.4363	258.55	6.5293	261.15
5.1219	143.43	4.1645	16.621	4.444	34.734	7.9179	263.95	8.9912	263.56			5.441	258.51	6.5348	261.17
5.125	144.87	4.1657	16.753	4.447	34.893	7.9235	263.95	9.0025	263.57			5.4457	258.52	6.5403	261.18
5.128	146.36	4.1669	16.758	4.45	35.06	7.9291	263.9	9.0139	263.51			5.4505	258.48	6.5459	261.28
5.131	147.64	4.168	16.797	4.453	35.242	7.9347	263.89	9.0252	263.56			5.4551	258.52	6.5515	261.23
5.134	149.1	4.1691	16.857	4.456	35.423	7.9404	263.91	9.0366	263.58			5.4599	258.55	6.5572	261.25
5.137	150.65	4.1703	16.85	4.4589	35.645	7.946	263.92	9.0479	263.59			5.4645	258.64	6.5629	261.23
5.1399	152.08	4.1714	16.924	4.4619	35.828	7.9517	264.03	9.0593	263.65			5.4693	258.71	6.5685	261.29
5.1429	153.48	4.1726	16.965	4.4649	36.051	7.9574	264.11	9.0707	263.62			5.4735	258.79	6.5742	261.23
5.1459	154.98	4.1737	17.004	4.468	36.324	7.9631	264.03	9.0821	263.62			5.4782	258.82	6.5799	261.28
5.1489	156.43	4.1749	17.033	4.471	36.529	7.9687	264.07	9.0934	263.64			5.4829	258.83	6.5856	261.31
5.1519	157.86	4.1762	17.007	4.474	36.743	7.9744	264.05	9.1048	263.58			5.4876	258.86	6.5912	261.35
5.1549	159.35	4.1775	17.076	4.477	36.965	7.9801	263.99	9.1162	263.61			5.4923	258.87	6.5969	261.32
5.1579	160.6	4.179	17.128	4.4801	37.161	7.9857	263.98	9.1277	263.51			5.4971	258.87	6.6026	261.35
5.1609	162.09	4.1807	17.175	4.483	37.386	7.9913	263.94	9.139	263.51			5.5019	258.9	6.6083	261.35
5.1639	163.54	4.1826	17.245	4.486	37.585	7.997	263.89	9.1503	263.49			5.5064	258.99	6.6139	261.31
5.1669	164.81	4.1844	17.288	4.489	37.793	8.0026	263.99	9.1614	263.45			5.5112	259	6.6195	261.28
5.1699	166.27	4.1863	17.375	4.492	38.015	8.0078	263.99	9.1726	263.37			5.5158	259.03	6.6251	261.27
5.1729	167.5	4.1882	17.471	4.4949	38.25	8.0118	264.08	9.1838	263.32			5.5205	259.11	6.6308	261.25
5.1759	168.97	4.1901	17.564	4.4979	38.469	8.0155	264.07	9.1949	263.3			5.5254	259.15	6.6364	261.27
5.1788	170.19	4.1919	17.648	4.5009	38.695	8.0203	264.05	9.2062	263.23			5.5302	259.11	6.642	261.28
5.1818	171.7	4.1938	17.725	4.504	38.924	8.0262	264.01	9.2176	263.22			5.5348	259.14	6.6476	261.31
5.1848	173.18	4.1957	17.788	4.507	39.131	8.0337	264.02	9.2289	263.32			5.5395	259.19	6.6533	261.36
5.1878	174.73	4.1975	17.853	4.51	39.346	8.0434	263.96	9.2403	263.38			5.5442	259.2	6.6589	261.39
5.1908	176.11	4.1994	17.922	4.513	39.582	8.0547	263.95	9.2517	263.42			5.549	259.22	6.6645	261.35
5.1938	177.63	4.2013	18.005	4.5159	39.796	8.0661	263.87	9.2631	263.43			5.5537	259.31	6.6701	261.39
5.1968	179.21	4.2032	18.062	4.5188	40.025	8.0773	263.91	9.2743	263.49			5.5584	259.34	6.6757	261.41
5.1998	180.55	4.2051	18.132	4.5218	40.282	8.0887	263.94	9.2856	263.48			5.5631	259.37	6.6814	261.41
5.2028	181.93	4.2069	18.219	4.5248	40.512	8.1	263.9	9.2967	263.5			5.5678	259.39	6.687	261.4
5.2059	183.34	4.2087	18.3	4.5277	40.749	8.1112	263.89	9.3079	263.65			5.5725	259.43	6.6926	261.41
5.2089	184.84	4.2106	18.372	4.5307	41.014	8.1225	263.89	9.3191	263.65			5.5772	259.39	6.6982	261.41
5.2119	186.32	4.2124	18.497	4.5337	41.269	8.1338	263.85	9.3303	263.6			5.5818	259.4	6.7039	261.39
5.2148	187.63	4.2142	18.571	4.5367	41.516	8.1451	263.86	9.3415	263.53			5.5866	259.41	6.7094	261.37
5.2178	189.07	4.216	18.67	4.5397	41.781	8.1565	263.89	9.3528	263.48			5.5913	259.41	6.715	261.37
5.2208	190.53	4.2179	18.768	4.5427	42.019	8.1678	263.92	9.364	263.47			5.5959	259.41	6.7206	261.39
5.2238	192.09	4.2197	18.833	4.5456	42.256	8.1791	263.86	9.3751	263.51			5.6007	259.43	6.7262	261.34
5.2268	193.41	4.2216	18.899	4.5486	42.529	8.1905	263.82	9.3862	263.55			5.6053	259.48	6.7318	261.4
5.2298	194.64	4.2235	18.98	4.5516	42.766	8.2018	263.88	9.3973	263.53			5.61	259.48	6.7375	261.39
5.2328	195.84	4.2253	19.02	4.5545	43.031	8.213	263.86	9.4085	263.45			5.6148	259.51	6.7431	261.4
5.2358	197.1	4.2272	19.097	4.5575	43.307	8.2244	263.89	9.4198	263.44			5.6196	259.54	6.7486	261.43
5.2388	198.22	4.229	19.153	4.5605	43.578	8.2357	263.74	9.431	263.47			5.6243	259.6	6.7541	261.43
5.2418	199.29	4.2308	19.244	4.5634	43.837	8.247	263.64	9.4424	263.44			5.6291	259.64	6.7596	261.38
5.2448	200.36	4.2327	19.321	4.5664	44.127	8.2583	263.71	9.4537	263.45			5.6339	259.67	6.7651	261.42
5.2477	201.63	4.2346	19.383	4.5694	44.372	8.2697	263.64	9.465	263.44			5.6386	259.64	6.7706	261.4
5.2507	202.76	4.2365	19.462	4.5724	44.617	8.281	263.6	9.4764	263.38			5.6434	259.65	6.7761	261.43
5.2537	203.92	4.2384	19.558	4.5753	44.873	8.2923	263.64	9.4877	263.43			5.6481	259.67	6.7817	261.48
5.2567	204.95	4.2402	19.659	4.5783	45.162	8.3036	263.57	9.4989	263.42			5.6528	259.69	6.7873	261.53
5.2597	206.17	4.2421	19.772	4.5813	45.463	8.3148	263.65	9.5101	263.41			5.6579	259.7	6.7929	261.56
5.2627	207.38	4.2439	19.887	4.5843	45.71	8.3261	263.7	9.5213	263.42			5.6623	259.79	6.7985	261.57
5.2658	208.41	4.2457	19.977	4.5873	45.989	8.3375	263.71	9.5325	263.41			5.667	259.81	6.804	261.53
5.2685	209.48	4.2476	20.062	4.5903	46.303	8.3489	263.76	9.5437	263.43			5.6718	259.84	6.8095	261.53
5.2709	210.41	4.2494	20.14	4.5933	46.615	8.3603	263.67	9.555	263.4			5.6764	259.84	6.815	261.49
5.273	211.22	4.2513	20.215	4.5963	46.894	8.3717	263.68	9.5663	263.34			5.6813	259.86	6.8205	261.48
5.2749	211.94	4.2531	20.326	4.5993	47.149	8.383	263.77	9.5776	263.35			5.6859	259.85	6.8261	261.47
5.2766	212.84	4.255	20.421	4.6022	47.388	8.3944	263.79	9.5889	263.33			5.6905	259.95	6.8318	261.49
5.2784	213.66	4.2569	20.481	4.6052	47.708	8.4056	263.86	9.6001	263.36			5.6955	259.92	6.8374	261.49
5.2802	214.57	4.2588	20.569	4.6082	47.993	8.4169	263.89	9.6114	263.41			5.7002	259.91	6.843	261.45
5.2819	215.57	4.2606	20.64	4.6112	48.317	8.4282	263.91	9.6227	263.46			5.7049	259.93	6.8486	261.46
5.2836	216.25	4.2625	20.734	4.6142	48.625	8.4394	264.07	9.634	263.46			5.7096	259.99	6.8543	261.52
5.2852	217.08	4.2643	20.785	4.6172	48.926	8.4507	264.15	9.6453	263.47			5.7143	259.9	6.8599	261.5
5.2867	217.26	4.2662	20.877	4.6201	49.246	8.462	264.02	9.6565	263.48			5.7191	259.94	6.8656	261.45
5.2882	217.74	4.268	20.961	4.6232	49.582	8.4732	264.07	9.6678	263.58			5.7239	260.01	6.8712	261.51
5.2899	218.23	4.2699	21.042	4.6262	49.918	8.4846	263.99	9.679	263.56			5.7285	260.06	6.8768	261.52
5.2915	218.61	4.2717	21.112	4.6292	50.257	8.4959	264.01	9.6903	263.51			5.7333	260.07	6.8824	261.49
5.2933	219.13	4.2735	21.212	4.6322	50.539	8.5072	264.11	9.7016	263.47			5.7382	260.1	6.8879	261.52
5.2951	219.65	4.2754	21.308	4.6352	50.866	8.5184	264	9.7129	263.51			5.7429	260.14	6.8935	261.57
5.2968	220.25	4.2773	21.379	4.6382	51.198	8.5297	263.95	9.7242	263.48			5.7475	260.14	6.8991	261.58
5.2985	221	4.2791	21.434	4.6411	51.51	8.541	264.01	9.7355	263.5			5.7522	260.15	6.9048	261.56
5.3001	221.73	4.281	21.514	4.6441	51.893	8.5523	264.04	9.7467	263.49			5.7571	260.14	6.9104	261.6
5.3016	221.93	4.2829	21.611	4.6471	52.216	8.5637	264.09	9.7579	263.47			5.7618	260.22	6.9161	261.6
5.3032	222.4	4.2847	21.697	4.6501	52.533	8.575	264.06	9.7691	263.47			5.7665	260.21	6.9218	261.63
5.3048	222.83	4.2866	21.792	4.6531	52.9	8.5864	263.92	9.7803	263.42			5.7712	260.24	6.9274	261.62
5.3065	223.28	4.2884	21.862	4.6561	53.238	8.5976	263.95	9.7913	263.45			5.7759	260.29	6.9331	261.58
5.3083	223.84	4.2903	21.956	4.6591	53.617	8.6089	263.97	9.8023	263.46			5.7807	260.33	6.9387	261.57
5.3101	224.32	4.2922	22.038	4.6621	53.985	8.6201	263.94	9.8134	263.45			5.7853	260.33	6.9443	261.54
5.3118	225.23	4.294	22.137	4.6651	54.261	8.6314	263.93	9.8245	263.46			5.79	260.34	6.9499	261.52
5.3134	225.98	4.2959	22.219	4.668	54.623	8.6426	263.9	9.8355	263.47			5.7949	260.35	6.9555	261.47
5.315	226.55	4.2978	22.33	4.671	54.985	8.6538	263.87	9.8468	263.5			5.7996	260.32	6.9611	261.54
5.3165	227.1	4.2996	22.427	4.6739	55.353	8.6649	263.95	9.858	263.53			5.8044	260.35	6.9668	261.56
5.3181	227.66	4.3015	22.528	4.6769	55.712	8.676	263.97	9.8692	263.5			5.8091	260.31	6.9724	261.59
5.3197	227.94	4.3034	22.622	4.6799	56.067	8.6871	263.89	9.8804	263.57			5.8138	260.35	6.978	261.6
5.3214	228.41	4.3053	22.725	4.6828	56.436	8.6983	263.9	9.8916	263.57			5.8184	260.4	6.9836	261.64
5.3231	228.84	4.3071	22.797	4.6858	56.816	8.7095	263.88	9.9027	263.54			5.8232	260.43	6.9893	261.6
5.3249	229.37	4.309	22.872	4.6889	57.21	8.7209	263.95	9.9138	263.58			5.8278	260.43	6.9949	261.63
5.3267	230.15	4.3108	22.964	4.6919	57.63	8.7322	263.94	9.9249	263.53			5.8326	260.47	7.0006	261.62
5.3284	230.82	4.3127	23.086	4.6948	58	8.7436	263.91	9.9359	263.53			5.8373	260.46	7.0051	261.64
5.33	231.29	4.3146	23.182	4.6978	58.395	8.7549	263.91	9.9469	263.51			5.842	260.45	7.0085	261.67
5.3315	231.77	4.3165	23.264	4.7008	58.764	8.7662	264	9.9578	263.51			5.8467	260.45	7.0108	261.68
5.3331	232.09	4.3184	23.354	4.7037	59.192	8.7773	264.09	9.9688	263.53			5.8516	260.46	7.0119	261.62
5.3347	232.31	4.3202	23.438	4.7066	59.61	8.7885	263.99	9.9798	263.48			5.8563	260.46	7.012	261.62
5.3364	232.67	4.3221	23.539	4.7096	59.977	8.7997	263.89	9.9908	263.45			5.8612	260.52	7.012	261.6
5.3381	233.1	4.3239	23.656	4.7126	60.331	8.8108	263.88	10.002	263.44			5.866	260.59	7.012	261.59
5.3399	233.52	4.3257	23.756	4.7156	60.775	8.822	263.89	10.013	263.41			5.8707	260.64	7.0121	261.59
5.3416	234.06	4.3276	23.839	4.7185	61.2	8.8333	263.87	10.024	263.47			5.8754	260.68	7.0121	261.66
5.3433	234.42	4.3294	23.916	4.7216	61.653	8.8445	263.91	10.033	263.39			5.8801	260.7	7.0122	261.67
5.3449	235.04	4.3313	24.003	4.7246	62.079	8.8558	263.86	10.04	263.42			5.885	260.7	7.0122	261.72
5.3465	235.41	4.3332	24.099	4.7275	62.518	8.8672	263.93	10.044	263.45			5.8897	260.65	7.0122	261.74
5.348	235.78	4.3351	24.177	4.7305	62.973	8.8785	263.92	10.047	263.45			5.8943	260.65	7.0123	261.75
5.3496	236.03	4.3369	24.267	4.7335	63.454	8.8899	264	10.047	263.45			5.8989	260.63	7.0123	261.69
5.3513	236.2	4.3388	24.352	4.7365	63.865	8.9013	264.04	10.048	263.49			5.9037	260.7	7.0123	261.69
5.3531	236.49	4.3407	24.412	4.7395	64.338	8.9126	264.05	10.048	263.52			5.9084	260.71	7.0123	261.66
5.3549	236.88	4.3425	24.518	4.7425	64.817	8.924	263.94	10.048	263.49			5.9131	260.74	7.0124	261.64
5.3566	237.31	4.3444	24.615	4.7455	65.318	8.9353	263.91	10.049	263.45			5.9178	260.79	7.0134	261.61
5.3583	237.81	4.3463	24.71	4.7485	65.757	8.9466	263.94	10.049	263.56			5.9226	260.79	7.0156	261.65
5.3599	238.13	4.3481	24.842	4.7515	66.238	8.9579	264.06					5.9273	260.82	7.0188	261.64
5.3614	238.42	4.35	24.917	4.7544	66.706	8.9692	264.04					5.9321	260.81	7.0231	261.62
5.363	238.69	4.3519	25.038	4.7574	67.205	8.9805	264.02					5.9366	260.82	7.0286	261.67
5.3646	238.84	4.3537	25.136	4.7604	67.696	8.9918	264.1					5.9414	260.77	7.0342	261.71
5.3663	239.11	4.3556	25.243	4.7634	68.168	9.0031	264.11					5.9462	260.82	7.0399	261.68
5.3681	239.4	4.3575	25.359	4.7664	68.638	9.0144	264.11					5.9509	260.8	7.0455	261.68
5.3699	239.78	4.3594	25.46	4.7694	69.253	9.0257	264.1					5.9556	260.81	7.0512	261.68
5.3716	240.14	4.3613	25.562	4.7725	69.775	9.037	263.97					5.9603	260.81	7.0568	261.65
5.3732	240.47	4.3632	25.722	4.7755	70.353	9.0483	263.9					5.9651	260.84	7.0625	261.6
5.3748	240.63	4.3651	25.801	4.7785	70.868	9.0596	263.92					5.9697	260.84	7.0682	261.61
5.3763	241.06	4.3669	25.898	4.7814	71.349	9.0709	263.87					5.9745	260.86	7.0739	261.64
5.3779	241.31	4.3688	25.989	4.7844	71.865	9.0821	263.91					5.9792	260.88	7.0795	261.63
5.3795	241.24	4.3706	26.102	4.7874	72.366	9.0934	263.95					5.9838	260.9	7.0851	261.6
5.3813	241.33	4.3724	26.19	4.7904	72.848	9.1046	263.92					5.9887	260.9	7.0908	261.59
5.3831	241.63	4.3743	26.265	4.7934	73.382	9.1158	263.95					5.9932	260.94	7.0964	261.65
5.3849	242.06	4.3761	26.359	4.7964	73.868	9.1271	264.02					5.998	260.95	7.102	261.67
5.3866	242.44	4.3779	26.442	4.7994	74.437	9.1385	264.02					6.0027	260.95	7.1076	261.7
5.3882	242.72	4.3798	26.489	4.8024	75.027	9.1498	263.94					6.0072	260.98	7.1132	261.71
5.3897	243.16	4.3817	26.588	4.8054	75.641	9.1611	263.9					6.0123	260.98	7.1189	261.73
5.3913	243.58	4.3836	26.714	4.8085	76.253	9.1724	263.84					6.0168	260.93	7.1245	261.67
5.3928	243.83	4.3854	26.806	4.8115	76.838	9.1835	263.9					6.0214	260.98	7.1301	261.68
5.3945	243.91	4.3873	26.88	4.8144	77.465	9.1946	263.93					6.0264	260.99	7.1358	261.66
5.3963	244.13	4.3892	26.978	4.8174	78.12	9.2057	263.89					6.0309	261.02	7.1414	261.68
5.3981	244.5	4.3911	27.077	4.8204	78.787	9.2167	263.89					6.0358	261.06	7.147	261.73
5.3999	244.99	4.3929	27.175	4.8234	79.448	9.2278	264					6.0404	261.11	7.1527	261.75
5.4016	245.34	4.3948	27.273	4.8264	80.051	9.2391	264.04					6.0451	261.05	7.1583	261.77
5.4033	245.71	4.3967	27.377	4.8294	80.752	9.2503	263.97					6.0496	261.08	7.1639	261.79
5.4048	246.39	4.3986	27.466	4.8324	81.437	9.2617	263.93					6.0542	261.04	7.1696	261.82
5.4063	246.75	4.4004	27.561	4.8354	82.076	9.2733	263.93					6.0592	261.08	7.1752	261.76
5.4079	247	4.4023	27.674	4.8384	82.725	9.2848	263.98					6.0637	261.06	7.1809	261.78
5.4096	247.16	4.4041	27.782	4.8414	83.308	9.2964	263.99					6.0684	261.15	7.1865	261.8
5.4113	247.43	4.406	27.882	4.8444	83.985	9.308	263.93					6.073	261.16	7.1922	261.79
5.4131	247.52	4.4078	27.999	4.8474	84.704	9.3194	263.91					6.0778	261.16	7.1979	261.76
5.4149	247.8	4.4097	28.088	4.8504	85.313	9.3308	264.01					6.0826	261.13	7.2035	261.81
5.4167	247.97	4.4115	28.216	4.8535	86.028	9.3421	263.98					6.0873	261.14	7.2092	261.82
5.4183	248.3	4.4134	28.338	4.8565	86.79	9.3534	263.97					6.092	261.12	7.2148	261.76
5.4199	248.64	4.4152	28.464	4.8594	87.506	9.3647	263.92					6.0966	261.12	7.2204	261.78
5.4215	248.71	4.417	28.551	4.8623	88.275	9.3761	263.85					6.1013	261.15	7.2261	261.85
5.423	248.79	4.4188	28.655	4.8653	89.033	9.3874	263.92					6.1061	261.16	7.2317	261.82
5.4246	248.99	4.4207	28.772	4.8682	89.801	9.3988	263.93					6.1108	261.19	7.2373	261.81
5.4263	249.32	4.4225	28.865	4.8711	90.631	9.4101	263.91					6.1154	261.22	7.243	261.81
5.428	249.59	4.4244	28.979	4.8741	91.388	9.4214	263.95					6.1202	261.27	7.2487	261.83
5.4298	249.74	4.4262	29.078	4.8771	92.115	9.4326	263.96					6.1248	261.27	7.2543	261.8
5.4315	250.02	4.4281	29.191	4.8801	92.925	9.4438	263.96					6.1295	261.24	7.26	261.85
5.4332	250.23	4.4299	29.267	4.8831	93.724	9.4551	263.99					6.1336	261.23	7.2657	261.82
5.4348	250.56	4.4319	29.356	4.8861	94.553	9.4663	263.9					6.1382	261.16	7.2713	261.86
5.4363	250.32	4.4337	29.471	4.8891	95.339	9.4775	263.88					6.1429	261.14	7.2769	261.8
5.4379	250.73	4.4356	29.594	4.8921	96.153	9.4888	263.92					6.1476	261.15	7.2825	261.81
5.4396	250.79	4.4375	29.706	4.8952	97.019	9.5001	263.96					6.1524	261.23	7.2882	261.78
5.4413	250.9	4.4393	29.819	4.8982	97.826	9.5114	263.99					6.1569	261.25	7.2939	261.79
5.4431	251.11	4.4412	29.908	4.9011	98.693	9.5228	263.93					6.1617	261.34	7.2996	261.82
5.4449	251.37	4.443	30.051	4.9041	99.54	9.5341	263.94					6.1662	261.36	7.3053	261.83
5.4466	251.76	4.4449	30.13	4.907	100.42	9.5455	263.99					6.1709	261.39	7.311	261.82
5.4482	251.95	4.4467	30.231	4.91	101.32	9.5569	263.97					6.1754	261.36	7.3166	261.85
5.4497	252.11	4.4486	30.353	4.913	102.2	9.5683	263.94					6.1802	261.38	7.3223	261.82
5.4512	252.06	4.4505	30.478	4.9159	103.05	9.5797	263.94					6.1847	261.36	7.3279	261.74
5.4529	252.13	4.4524	30.563	4.9189	104.03	9.591	263.87					6.1895	261.32	7.3336	261.79
5.4546	252.14	4.4543	30.629	4.9219	104.9	9.6024	263.95					6.1941	261.33	7.3392	261.82
5.4563	252.35	4.4561	30.764	4.9249	105.81	9.6136	263.97					6.1988	261.34	7.3449	261.82
5.4581	252.49	4.458	30.872	4.9279	106.69	9.6248	263.89					6.2034	261.33	7.3505	261.86
5.4599	252.63	4.4598	30.967	4.9309	107.68	9.636	263.91					6.208	261.32	7.3561	261.88
5.4616	253.23	4.4617	31.083	4.9339	108.69	9.6472	263.95					6.2126	261.34	7.3618	261.91
5.4632	253.27	4.4636	31.221	4.9368	109.69	9.6584	263.87					6.2176	261.36	7.3675	261.86
5.4647	253.4	4.4655	31.291	4.9399	110.68	9.6696	263.92					6.2224	261.37	7.3731	261.87
5.4663	253.56	4.4674	31.376	4.9429	111.69	9.6807	263.87					6.2267	261.38	7.3788	261.89
5.4679	253.47	4.4693	31.468	4.9459	112.79	9.6918	263.84					6.2315	261.41	7.3845	261.88
5.4696	253.48	4.4712	31.605	4.9489	113.84	9.703	263.85					6.2361	261.44	7.3901	261.85
5.4714	253.69	4.473	31.72	4.9519	114.75	9.7142	263.84					6.2408	261.44	7.3958	261.85
5.4731	253.91	4.4748	31.849	4.9548	115.72	9.7254	263.79					6.2453	261.46	7.4014	261.81
5.4748	254.13	4.4766	31.947	4.9578	116.74	9.7367	263.8					6.2499	261.48	7.4069	261.82
5.4765	254.42	4.4784	32.063	4.9608	117.71	9.748	263.76					6.2546	261.51	7.4124	261.82
5.478	254.57	4.4802	32.152	4.9638	118.79	9.7593	263.78					6.2593	261.51	7.418	261.81
5.4795	254.77	4.482	32.313	4.9668	119.77	9.7705	263.82					6.2641	261.5	7.4235	261.84
5.4811	254.75	4.4839	32.436	4.9697	120.8	9.7817	263.93					6.2687	261.48	7.429	261.9
5.4828	254.74	4.4858	32.551	4.9727	121.91	9.7929	263.93					6.2732	261.52	7.4347	261.88
5.4846	254.7	4.4877	32.656	4.9757	123.04	9.8042	264					6.278	261.52	7.4403	261.88
5.4864	254.83	4.4896	32.745	4.9787	124.17	9.8154	263.99					6.2827	261.53	7.4459	261.88
5.4882	255.05	4.4915	32.854	4.9817	125.42	9.8265	264.05					6.2872	261.55	7.4515	261.91
5.4899	255.33	4.4934	32.988	4.9848	126.5	9.8377	264.12					6.2918	261.53	7.4571	261.89
5.4915	255.5	4.4953	33.111	4.9878	127.61	9.8489	264.08					6.2964	261.49	7.4628	261.92
5.493	255.84	4.4971	33.241	4.9908	128.76	9.8601	263.96					6.3012	261.49	7.4684	261.95
5.4945	256.01	4.499	33.328	4.9938	129.98	9.8712	263.98					6.3057	261.53	7.4741	261.99
5.4961	256.15	4.5008	33.424	4.9968	131.13	9.8824	263.92					6.3104	261.53	7.4797	261.96
5.4978	256.28	4.5027	33.536	4.9997	132.26	9.8935	263.93					6.3151	261.6	7.4854	261.92
5.4996	256.4	4.5045	33.672	5.0027	133.29	9.9047	263.87					6.32	261.64	7.491	261.9
5.5014	256.51	4.5064	33.797	5.0057	134.51	9.9159	263.75					6.3246	261.65	7.4967	261.86
5.5032	256.61	4.5082	33.927	5.0087	135.8	9.9271	263.74					6.3292	261.66	7.5023	261.83
5.5049	256.79	4.5101	34.036	5.0117	137	9.9383	263.88					6.3338	261.63	7.508	261.88
5.5065	257.03	4.512	34.133	5.0147	138.2	9.9496	263.83					6.3384	261.63	7.5137	261.91
5.5081	257.38	4.5138	34.256	5.0177	139.44	9.9607	263.86					6.3431	261.61	7.5193	261.91
5.5096	257.65	4.5157	34.366	5.0207	140.59	9.9719	263.87					6.3477	261.6	7.525	261.95
5.5111	257.79	4.5176	34.493	5.0237	141.87	9.983	263.85					6.3524	261.62	7.5306	261.91
5.5128	257.86	4.5194	34.643	5.0267	143.15	9.9942	263.93					6.357	261.65	7.5362	261.9
5.5146	257.94	4.5213	34.734	5.0296	144.33	10.005	263.93					6.3615	261.62	7.5418	261.93
5.5164	258.01	4.5231	34.87	5.0327	145.59	10.016	263.89					6.3663	261.62	7.5475	261.95
5.5181	258.14	4.525	34.991	5.0357	146.82	10.027	263.92					6.3708	261.6	7.5531	261.97
5.5198	258.38	4.5269	35.118	5.0387	148.01	10.033	263.9					6.3754	261.58	7.5588	262.02
5.5214	258.35	4.5287	35.261	5.0417	149.31	10.038	263.89					6.3795	261.56	7.5644	261.97
5.5229	258.22	4.5306	35.367	5.0447	150.57							6.3842	261.59	7.57	261.95
5.5245	258.37	4.5324	35.498	5.0476	151.82							6.3888	261.58	7.5756	261.98
5.5261	258.29	4.5343	35.642	5.0506	153.08							6.3934	261.64	7.5812	261.98
5.5279	258.4	4.5362	35.768	5.0537	154.31							6.398	261.63	7.5869	261.97
5.5297	258.46	4.538	35.901	5.0566	155.51							6.4026	261.65	7.5925	261.99
5.5315	258.51	4.5399	36.039	5.0596	156.83							6.4074	261.66	7.5982	261.97
5.5332	258.54	4.5418	36.156	5.0626	158.1							6.4121	261.69	7.6038	261.94
5.5348	258.64	4.5437	36.282	5.0655	159.27							6.4165	261.68	7.6094	261.93
5.5364	258.7	4.5456	36.402	5.0685	160.38							6.4209	261.72	7.6151	261.97
5.5379	258.79	4.5474	36.552	5.0715	161.61							6.4259	261.76	7.6207	261.92
5.5395	258.69	4.5492	36.681	5.0745	162.92							6.4302	261.75	7.6264	261.95
5.5412	258.89	4.5511	36.799	5.0775	164.25							6.4347	261.76	7.6321	261.98
5.543	258.75	4.553	36.932	5.0805	165.46							6.4391	261.73	7.6378	261.96
5.5448	258.75	4.5549	37.063	5.0835	166.74							6.4436	261.71	7.6434	261.97
5.5465	258.9	4.5567	37.219	5.0865	168.04							6.4481	261.73	7.6489	262.01
5.5483	259.18	4.5586	37.336	5.0895	169.35							6.4529	261.72	7.6544	262
5.5499	259.06	4.5605	37.468	5.0924	170.7							6.4575	261.72	7.6599	261.97
5.5514	259.42	4.5623	37.65	5.0954	171.99							6.4621	261.76	7.6654	261.98
5.5529	259.28	4.5642	37.755	5.0984	173.21							6.4666	261.74	7.671	261.92
5.5546	259.46	4.5661	37.914	5.1013	174.49							6.4713	261.73	7.6767	261.96
5.5563	259.63	4.5679	38.07	5.1043	175.65							6.4758	261.73	7.6823	261.99
5.558	259.73	4.5698	38.205	5.1073	177.03							6.4804	261.76	7.6879	262.03
5.5598	259.82	4.5717	38.344	5.1103	178.29							6.485	261.75	7.6935	262
5.5615	259.88	4.5735	38.431	5.1133	179.45							6.4898	261.76	7.6991	262.04
5.5631	259.97	4.5754	38.571	5.1163	180.56							6.4943	261.75	7.7047	262
5.5647	260.25	4.5773	38.696	5.1193	181.81							6.4989	261.76	7.7103	262.01
5.5662	260.42	4.5791	38.782	5.1223	182.97							6.5008	261.77	7.7159	261.98
5.5678	260.66	4.581	38.939	5.1253	184.19							6.501	261.78	7.7216	262
5.5695	260.74	4.5829	39.06	5.1283	185.28							6.5067	261.79	7.7272	261.98
5.5712	260.8	4.5847	39.177	5.1313	186.46							6.5068	261.84	7.7329	261.95
5.573	260.82	4.5866	39.289	5.1343	187.64							6.5068	261.83	7.7386	261.94
5.5748	260.95	4.5885	39.437	5.1373	188.85							6.5068	261.79	7.7443	261.99
5.5765	260.83	4.5904	39.581	5.1402	189.94							6.5068	261.79	7.75	261.99
5.5781	261.1	4.5923	39.731	5.1431	191							6.5068	261.8	7.7556	262.01
5.5796	260.93	4.5941	39.895	5.1461	192.22							6.5069	261.75	7.7613	262.06
5.5812	260.7	4.596	40.034	5.1491	193.36							6.5069	261.77	7.7669	262.11
5.5828	260.67	4.5979	40.179	5.152	194.51							6.507	261.79	7.7726	262.1
5.5845	260.59	4.5997	40.319	5.155	195.69							6.5071	261.75	7.7782	262.07
5.5863	260.52	4.6016	40.476	5.158	196.76							6.5079	261.71	7.7839	262.05
5.5881	260.6	4.6034	40.622	5.161	197.98							6.512	261.74	7.7895	262.07
5.5898	260.65	4.6053	40.768	5.164	199.19							6.5172	261.71	7.7952	262.02
5.5915	260.5	4.6071	40.896	5.167	200.26							6.522	261.73	7.8008	262.01
5.5931	260.32	4.609	41.035	5.17	201.19							6.5272	261.75	7.8064	262.04
5.5946	260.33	4.6108	41.155	5.1729	202.24							6.5314	261.8	7.8121	262.08
5.5961	260.31	4.6126	41.326	5.1759	203.25							6.5362	261.81	7.8177	262.03
5.5978	260.17	4.6144	41.468	5.1789	204.36							6.5408	261.79	7.8234	262.07
5.5995	260.15	4.6163	41.609	5.1819	205.3							6.5455	261.76	7.829	262.05
5.6013	260.09	4.6182	41.74	5.1849	206.42							6.5502	261.75	7.8347	262.04
5.603	260.18	4.62	41.895	5.1879	207.52							6.5548	261.76	7.8403	262
5.6047	260.39	4.6219	42.064	5.1908	208.75							6.5593	261.75	7.846	262.03
5.6063	260.43	4.6238	42.211	5.1938	209.8							6.564	261.77	7.8516	262.03
5.6079	260.58	4.6256	42.394	5.1968	210.83							6.5689	261.8	7.8572	262.02
5.6094	260.66	4.6275	42.568	5.1998	211.9							6.5736	261.83	7.8629	262.07
5.611	260.79	4.6294	42.708	5.2028	212.9							6.5778	261.81	7.8685	262.1
5.6127	261	4.6313	42.872	5.2058	213.68							6.5824	261.79	7.8742	262.08
5.6144	261.05	4.6331	43.041	5.2088	214.46							6.5868	261.82	7.8799	262.07
5.6162	261.13	4.635	43.228	5.2118	215.34							6.5918	261.84	7.8856	262.1
5.6179	261.43	4.6369	43.4	5.2148	216.26							6.5966	261.89	7.8912	262.07
5.6196	261.45	4.6387	43.532	5.2178	217.18							6.6012	261.85	7.8967	262.05
5.6212	261.53	4.6406	43.709	5.2208	217.92							6.606	261.85	7.9022	262.08
5.6227	261.94	4.6425	43.857	5.2237	218.89							6.6106	261.84	7.9078	262.07
5.6243	262.15	4.6443	44.026	5.2267	219.75							6.6154	261.84	7.9132	262.06
5.6259	262.38	4.6462	44.2	5.2297	220.75							6.62	261.79	7.9187	262.07
5.6277	262.46	4.648	44.361	5.2327	221.63							6.6246	261.85	7.9242	262.11
5.6295	262.44	4.6499	44.54	5.2357	222.45							6.6293	261.91	7.9298	262.08
5.6313	262.73	4.6518	44.673	5.2387	223.24							6.634	261.94	7.9353	262.11
5.633	262.74	4.6537	44.855	5.2417	224.04							6.6388	261.96	7.9409	262.13
5.6347	262.86	4.6555	45.012	5.2448	224.78							6.6435	261.99	7.9464	262.12
5.6362	262.96	4.6574	45.208	5.2478	225.65							6.6482	261.96	7.952	262.08
5.6377	262.81	4.6592	45.355	5.2508	226.3							6.653	261.96	7.9575	262.09
5.6393	262.72	4.6611	45.504	5.2538	226.88							6.658	261.97	7.9631	262.03
5.641	262.61	4.663	45.685	5.2568	227.56							6.6618	261.91	7.9687	262.01
5.6427	262.63	4.6649	45.869	5.2599	228.2							6.6662	261.91	7.9744	261.99
5.6445	262.69	4.6667	46.03	5.2629	228.91							6.672	261.95	7.9801	262.04
5.6462	262.73	4.6686	46.223	5.2659	229.45							6.676	261.92	7.9858	262.05
5.6479	262.57	4.6704	46.366	5.2689	229.99							6.6807	261.9	7.9915	262.1
5.6495	262.48	4.6722	46.597	5.2719	230.8							6.6852	261.94	7.9971	262.1
5.651	262.38	4.6741	46.767	5.2748	231.59							6.6899	261.98	8.0028	262.12
5.6526	262.41	4.676	46.96	5.2778	232.2							6.6946	261.95	8.0084	262.1
5.6542	262.61	4.6778	47.161	5.2808	232.99							6.699	261.94	8.0141	262.08
5.6559	262.56	4.6796	47.306	5.2838	233.6							6.7039	261.97	8.0197	262.01
5.6577	262.56	4.6815	47.464	5.2868	234.41							6.7086	262.01	8.0253	262.03
5.6596	262.58	4.6834	47.633	5.2899	235.41							6.7131	261.95	8.031	262.01
5.6613	262.52	4.6853	47.806	5.2928	235.88							6.7189	261.92	8.0366	262.04
5.663	262.6	4.6871	48.07	5.2958	236.56							6.7225	261.99	8.0422	262.05
5.6646	262.67	4.689	48.223	5.2988	237.33							6.7272	261.98	8.0479	262.13
5.6661	262.81	4.6909	48.375	5.3017	237.8							6.7321	261.93	8.0536	262.16
5.6676	262.8	4.6927	48.563	5.3047	238.44							6.7366	261.99	8.0593	262.18
5.6693	262.8	4.6946	48.717	5.3078	239.01							6.7412	262.05	8.065	262.19
5.671	262.79	4.6965	48.91	5.3108	239.27							6.746	261.99	8.0708	262.22
5.6728	262.81	4.6984	49.08	5.3138	239.79							6.7506	261.99	8.0765	262.18
5.6746	262.84	4.7002	49.268	5.3168	240.13							6.7553	262.01	8.0822	262.17
5.6762	262.93	4.7021	49.423	5.3197	240.47							6.76	262	8.0879	262.15
5.6778	262.8	4.704	49.54	5.3227	240.98							6.7647	262.02	8.0935	262.16
5.6794	262.63	4.7059	49.747	5.3257	241.5							6.7693	262.03	8.0992	262.13
5.6809	262.72	4.7077	49.949	5.3286	241.98							6.774	262.05	8.1048	262.14
5.6825	262.66	4.7096	50.104	5.3316	242.39							6.7788	262.09	8.1105	262.09
5.6842	262.65	4.7114	50.309	5.3346	243.05							6.7834	262.11	8.1161	262.1
5.686	262.69	4.7133	50.498	5.3376	243.65							6.788	262.06	8.1218	262.09
5.6878	262.63	4.7151	50.713	5.3405	244.28							6.7926	262.06	8.1274	262.11
5.6896	262.62	4.717	50.915	5.3436	244.73							6.7972	262.06	8.1331	262.13
5.6913	262.62	4.7188	51.147	5.3465	245.14							6.8021	262.03	8.1388	262.16
5.6929	262.62	4.7207	51.318	5.3495	245.42							6.8068	262.01	8.1445	262.14
5.6944	262.62	4.7226	51.507	5.3525	245.8							6.8115	262.04	8.1501	262.13
5.696	262.8	4.7244	51.733	5.3555	246.19							6.8162	262.06	8.1558	262.17
5.6976	262.89	4.7263	51.948	5.3585	246.46							6.8208	262.07	8.1615	262.15
5.6993	262.94	4.7282	52.176	5.3615	246.73							6.8256	262.08	8.1672	262.16
5.701	262.91	4.73	52.398	5.3645	247.1							6.8301	262.05	8.1728	262.19
5.7028	263.01	4.7318	52.698	5.3675	247.37							6.8349	262.06	8.1785	262.21
5.7046	263.13	4.7337	52.896	5.3705	247.6							6.8397	262.09	8.1841	262.21
5.7065	263.05	4.7356	53.212	5.3735	248.05							6.8443	262.07	8.1898	262.22
5.7087	263.13	4.7374	53.463	5.3765	248.13							6.849	262.11	8.1954	262.21
5.7114	263.24	4.7394	53.65	5.3795	248.3							6.8537	262.14	8.2011	262.17
5.7144	263.23	4.7412	53.858	5.3825	248.6							6.8583	262.1	8.2068	262.17
5.718	263.26	4.7431	54.1	5.3855	248.85							6.863	262.09	8.2124	262.15
5.7217	263.41	4.745	54.301	5.3885	249.2							6.8677	262.06	8.2181	262.17
5.7254	263.43	4.7469	54.523	5.3915	249.76							6.8723	262.06	8.2237	262.15
5.7292	263.54	4.7487	54.647	5.3945	250.03							6.8771	262.12	8.2293	262.17
5.733	263.56	4.7506	54.868	5.3975	250.49							6.8818	262.17	8.2349	262.13
5.7367	263.5	4.7525	54.984	5.4005	251.01							6.8865	262.15	8.2405	262.13
5.7405	263.46	4.7543	55.187	5.4036	251.4							6.8911	262.17	8.2462	262.12
5.7443	263.49	4.7562	55.412	5.4066	251.73							6.8958	262.12	8.2518	262.2
5.7481	263.61	4.7581	55.62	5.4096	252.09							6.9006	262.12	8.2575	262.24
5.7518	263.7	4.76	55.853	5.4126	252.19							6.9052	262.12	8.2631	262.23
5.7556	263.71	4.7618	56.059	5.4156	252.51							6.9098	262.17	8.2688	262.18
5.7594	263.75	4.7637	56.375	5.4186	252.6							6.9144	262.17	8.2744	262.18
5.7632	263.77	4.7656	56.75	5.4215	252.85							6.9193	262.17	8.2801	262.15
5.767	263.76	4.7674	56.982	5.4245	253.02							6.9239	262.11	8.2858	262.14
5.7708	263.87	4.7693	57.227	5.4276	253.27							6.9287	262.11	8.2915	262.15
5.7746	263.93	4.7712	57.453	5.4305	253.45							6.9334	262.09	8.2971	262.22
5.7783	263.94	4.7731	57.696	5.4335	253.76							6.938	262.14	8.3028	262.24
5.7821	263.96	4.775	58.047	5.4364	253.87							6.9429	262.19	8.3084	262.22
5.7859	263.98	4.7768	58.354	5.4394	254.26							6.9474	262.21	8.3141	262.23
5.7897	264.11	4.7787	58.754	5.4423	254.56							6.9522	262.23	8.3197	262.25
5.7934	264.07	4.7806	58.912	5.4452	254.7							6.9569	262.23	8.3254	262.21
5.7972	264.13	4.7825	59.093	5.4482	254.91							6.9614	262.22	8.3311	262.2
5.801	264.18	4.7843	59.457	5.4512	255.08							6.9661	262.21	8.3369	262.16
5.8048	264.14	4.7862	59.801	5.4542	255.41							6.9708	262.22	8.3426	262.16
5.8085	264.18	4.788	60.179	5.4572	255.71							6.9754	262.23	8.3483	262.14
5.8123	264.25	4.7898	60.566	5.4602	255.88							6.9801	262.22	8.354	262.18
5.8161	264.33	4.7917	60.816	5.4632	256.1							6.9848	262.24	8.3597	262.15
5.8199	264.31	4.7935	60.971	5.4662	256.33							6.9895	262.21	8.3654	262.22
5.8237	264.32	4.7954	61.248	5.4692	256.47							6.994	262.21	8.371	262.19
5.8274	264.29	4.7973	61.493	5.4722	256.68							6.9989	262.15	8.3768	262.17
5.8312	264.33	4.7992	61.803	5.4752	256.75							7.0035	262.18	8.3824	262.15
5.835	264.29	4.801	62.098	5.4781	257							7.0083	262.17	8.3881	262.18
5.8388	264.31	4.8029	62.395	5.4811	257.26							7.013	262.22	8.3937	262.1
5.8426	264.35	4.8048	62.562	5.484	257.29							7.0177	262.22	8.3994	262.13
5.8464	264.34	4.8067	62.711	5.487	257.37							7.0223	262.26	8.405	262.17
5.8502	264.37	4.8085	63.028	5.49	257.46							7.0269	262.27	8.4106	262.16
5.854	264.35	4.8104	63.468	5.4929	257.55							7.0316	262.26	8.4163	262.16
5.8577	264.32	4.8122	63.697	5.4959	257.73							7.0364	262.24	8.422	262.23
5.8615	264.31	4.8141	64.147	5.4989	257.71							7.0411	262.25	8.4276	262.23
5.8653	264.27	4.816	64.445	5.5019	257.56							7.0456	262.26	8.4333	262.25
5.8691	264.17	4.8179	64.718	5.5048	257.78							7.0503	262.3	8.439	262.27
5.8728	264.22	4.8198	64.981	5.5078	257.9							7.055	262.33	8.4446	262.28
5.8766	264.29	4.8217	65.372	5.5108	258							7.0598	262.33	8.4503	262.3
5.8804	264.35	4.8235	65.62	5.5138	258.15							7.0645	262.29	8.4559	262.3
5.8842	264.36	4.8254	65.75	5.5168	258.2							7.0691	262.25	8.4616	262.29
5.8879	264.35	4.8272	66.009	5.5198	258.3							7.0739	262.23	8.4672	262.22
5.8917	264.43	4.8291	66.282	5.5228	258.68							7.0786	262.18	8.4728	262.24
5.8955	264.53	4.8309	66.391	5.5258	258.58							7.0832	262.18	8.4784	262.19
5.8992	264.49	4.8328	66.52	5.5287	258.85							7.088	262.22	8.484	262.22
5.903	264.44	4.8347	66.665	5.5317	259.04							7.0926	262.27	8.4897	262.21
5.9068	264.44	4.8365	66.816	5.5347	259.11							7.0974	262.27	8.4954	262.29
5.9105	264.49	4.8384	67.113	5.5377	259.24							7.102	262.3	8.501	262.21
5.9143	264.57	4.8403	67.431	5.5406	259.39							7.1069	262.33	8.5067	262.25
5.9181	264.62	4.8421	67.806	5.5436	259.4							7.1115	262.35	8.5124	262.21
5.9219	264.6	4.844	67.996	5.5465	259.7							7.1161	262.3	8.518	262.23
5.9256	264.66	4.8458	68.238	5.5495	259.78							7.1208	262.32	8.5237	262.19
5.9294	264.67	4.8477	68.567	5.5525	259.81							7.1254	262.28	8.5294	262.23
5.9332	264.73	4.8495	68.872	5.5555	259.82							7.1301	262.28	8.5351	262.23
5.937	264.69	4.8514	69.193	5.5584	259.86							7.1349	262.26	8.5408	262.22
5.9408	264.73	4.8533	69.51	5.5614	259.93							7.1396	262.31	8.5464	262.23
5.9446	264.73	4.8551	69.69	5.5644	260							7.1441	262.28	8.5521	262.23
5.9484	264.72	4.857	70.033	5.5674	260.01							7.149	262.32	8.5577	262.26
5.9522	264.68	4.8589	70.409	5.5705	260.07							7.1534	262.29	8.5634	262.25
5.956	264.69	4.8608	70.706	5.5735	260.18							7.1582	262.32	8.569	262.23
5.9598	264.72	4.8627	70.994	5.5765	260.37							7.1629	262.27	8.5747	262.22
5.9635	264.8	4.8646	71.455	5.5795	260.57							7.1676	262.3	8.5804	262.28
5.9673	264.78	4.8665	71.957	5.5824	260.56							7.1724	262.3	8.5861	262.23
5.9711	264.71	4.8683	72.283	5.5855	260.69							7.1771	262.32	8.5917	262.26
5.9748	264.73	4.8702	72.72	5.5885	260.75							7.182	262.31	8.5974	262.3
5.9786	264.77	4.8721	73.053	5.5915	260.65							7.1865	262.33	8.6031	262.33
5.9824	264.82	4.8739	73.455	5.5945	260.69							7.1912	262.33	8.6088	262.3
5.9861	264.78	4.8758	73.66	5.5975	260.81							7.1959	262.32	8.6144	262.33
5.9899	264.72	4.8776	73.974	5.6005	260.75							7.2006	262.32	8.6201	262.29
5.9937	264.72	4.8795	74.325	5.6035	261							7.2053	262.27	8.6257	262.25
5.9975	264.71	4.8813	74.518	5.6064	260.92							7.21	262.3	8.6313	262.23
6.0013	264.7	4.8832	74.714	5.6094	260.9							7.2147	262.25	8.637	262.26
6.005	264.72	4.8851	75.139	5.6124	261.11							7.2193	262.23	8.6426	262.28
6.0088	264.69	4.887	75.481	5.6154	261.19							7.224	262.29	8.6483	262.29
6.0126	264.69	4.8888	75.916	5.6184	261.23							7.2287	262.35	8.654	262.3
6.0163	264.74	4.8906	76.269	5.6214	261.31							7.2334	262.34	8.6597	262.27
6.0201	264.73	4.8925	76.716	5.6245	261.28							7.2381	262.37	8.6653	262.22
6.0239	264.78	4.8943	77.15	5.6275	261.37							7.2427	262.36	8.671	262.22
6.0276	264.8	4.8962	77.564	5.6305	261.55							7.2474	262.3	8.6766	262.24
6.0313	264.81	4.8981	77.998	5.6335	261.65							7.2522	262.29	8.6823	262.26
6.035	264.8	4.8999	78.386	5.6365	261.85							7.257	262.31	8.6879	262.3
6.0388	264.78	4.9018	78.75	5.6395	261.98							7.2616	262.32	8.6935	262.28
6.0426	264.83	4.9036	79.133	5.6424	262.05							7.2664	262.35	8.6992	262.27
6.0464	264.93	4.9055	79.478	5.6453	262.37							7.271	262.35	8.7048	262.26
6.0501	264.93	4.9073	79.823	5.6483	262.34							7.2757	262.33	8.7105	262.25
6.0539	264.87	4.9092	80.211	5.6512	262.33							7.2804	262.31	8.7162	262.2
6.0577	264.9	4.9111	80.601	5.6542	262.37							7.285	262.35	8.7219	262.23
6.0615	264.87	4.913	80.992	5.6572	262.28							7.2896	262.34	8.7275	262.22
6.0653	264.89	4.9148	81.35	5.6603	262.26							7.2943	262.32	8.7332	262.23
6.0691	264.85	4.9167	81.745	5.6633	262.26							7.2989	262.35	8.7389	262.22
6.0729	264.77	4.9186	82.143	5.6663	262.03							7.3036	262.39	8.7446	262.24
6.0767	264.73	4.9204	82.522	5.6694	262.37							7.3085	262.38	8.7502	262.23
6.0804	264.71	4.9223	82.938	5.6724	262.36							7.313	262.41	8.756	262.26
6.0842	264.74	4.9242	83.363	5.6754	262.17							7.3177	262.45	8.7617	262.21
6.088	264.75	4.926	83.778	5.6784	262.33							7.3226	262.42	8.7674	262.25
6.0918	264.76	4.9279	84.225	5.6814	262.32							7.327	262.44	8.7731	262.28
6.0956	264.74	4.9297	84.62	5.6844	262.43							7.3318	262.44	8.7788	262.31
6.0994	264.72	4.9316	85.023	5.6874	262.38							7.3364	262.37	8.7845	262.32
6.1032	264.66	4.9334	85.483	5.6904	262.18							7.3413	262.36	8.7902	262.33
6.107	264.68	4.9353	85.855	5.6934	262.3							7.346	262.38	8.7958	262.33
6.1108	264.75	4.9372	86.233	5.6963	262.55							7.3506	262.34	8.8016	262.3
6.1146	264.82	4.9391	86.685	5.6993	262.54							7.3556	262.33	8.8072	262.37
6.1183	264.76	4.9409	87.109	5.7023	262.61							7.3602	262.4	8.813	262.33
6.1221	264.74	4.9428	87.488	5.7053	262.61							7.3649	262.44	8.8186	262.36
6.1258	264.75	4.9447	87.935	5.7083	262.9							7.3695	262.42	8.8244	262.37
6.1296	264.78	4.9466	88.379	5.7113	262.98							7.3742	262.4	8.83	262.39
6.1334	264.85	4.9484	88.868	5.7143	262.99							7.379	262.42	8.8357	262.3
6.1371	264.84	4.9503	89.281	5.7173	263.06							7.3837	262.38	8.8412	262.32
6.1409	264.84	4.9521	89.799	5.7202	263.14							7.3885	262.35	8.8468	262.32
6.1447	264.79	4.954	90.292	5.7225	263.06							7.3931	262.38	8.8524	262.29
6.1485	264.82	4.9558	90.733	5.7242	263							7.3978	262.38	8.8579	262.28
6.1522	264.85	4.9577	91.158	5.7254	262.78							7.4024	262.37	8.8635	262.27
6.156	264.83	4.9596	91.666	5.7263	262.73							7.4072	262.42	8.8691	262.26
6.1598	264.87	4.9614	92.115	5.727	262.67							7.4118	262.42	8.8748	262.28
6.1635	264.85	4.9633	92.631	5.728	262.46							7.4164	262.41	8.8804	262.28
6.1673	264.8	4.9651	93.141	5.7293	262.4							7.4212	262.43	8.8861	262.3
6.1711	264.77	4.967	93.644	5.7308	262.49							7.4259	262.46	8.8918	262.31
6.1749	264.85	4.9689	94.138	5.7323	262.46							7.4306	262.41	8.8974	262.33
6.1786	264.9	4.9708	94.622	5.7338	262.39							7.4355	262.39	8.9031	262.3
6.1824	264.9	4.9727	95.16	5.7354	262.37							7.44	262.4	8.9088	262.32
6.1862	264.92	4.9745	95.736	5.7368	262.42							7.4447	262.38	8.9145	262.34
6.1899	264.81	4.9764	96.27	5.7383	262.53							7.4495	262.33	8.9201	262.36
6.1937	264.78	4.9782	96.791	5.7398	262.5							7.4543	262.35	8.9258	262.36
6.1975	264.81	4.98	97.32	5.7413	262.49							7.459	262.38	8.9315	262.41
6.2013	264.77	4.9819	97.831	5.7428	262.65							7.4638	262.41	8.9372	262.4
6.205	264.78	4.9838	98.425	5.7442	262.86							7.4684	262.43	8.9429	262.39
6.2088	264.73	4.9856	98.975	5.7458	262.89							7.4732	262.46	8.9486	262.33
6.2126	264.7	4.9875	99.605	5.7473	262.98							7.4777	262.49	8.9543	262.34
6.2164	264.66	4.9893	100.22	5.7488	262.91							7.4826	262.51	8.9601	262.3
6.2202	264.68	4.9912	100.78	5.7503	262.95							7.4871	262.47	8.9658	262.27
6.2239	264.71	4.993	101.42	5.7518	262.95							7.4919	262.48	8.9715	262.25
6.2277	264.66	4.995	102.16	5.7533	263.08							7.4965	262.5	8.9773	262.33
6.2314	264.59	4.9973	102.88	5.7548	263.08							7.5011	262.47	8.983	262.3
6.2351	264.56	5	103.75	5.7563	263.15							7.5059	262.46	8.9888	262.29
6.2389	264.54	5.003	104.72	5.7577	263.04							7.5103	262.43	8.9945	262.29
6.2426	264.52	5.0064	105.76	5.7593	263.19							7.5149	262.49	9.0002	262.33
6.2463	264.55	5.0101	106.83	5.7607	263.2							7.5195	262.47	9.0059	262.29
6.2501	264.58	5.0139	107.94	5.7622	263.03							7.5243	262.45	9.0115	262.32
6.2538	264.52	5.0176	109.18	5.7637	263							7.529	262.46	9.0171	262.38
6.2576	264.57	5.0213	110.45	5.7652	263.03							7.5337	262.52	9.0228	262.41
6.2613	264.57	5.0251	111.78	5.7667	263.1							7.5383	262.47	9.0285	262.35
6.2651	264.61	5.0288	113.19	5.7682	263.27							7.543	262.43	9.0342	262.37
6.2689	264.63	5.0325	114.54	5.7697	263.3							7.5477	262.43	9.0399	262.37
6.2727	264.63	5.0362	115.85	5.7712	263.3							7.5523	262.41	9.0455	262.37
6.2765	264.63	5.0399	117.27	5.7727	263.49							7.5571	262.41	9.0511	262.4
6.2803	264.63	5.0436	118.71	5.7742	263.37							7.5616	262.41	9.0567	262.43
6.2841	264.64	5.0474	120.2	5.7757	263.35							7.5664	262.41	9.0623	262.41
6.2879	264.66	5.0511	121.77	5.7772	263.24							7.5711	262.41	9.0679	262.41
6.2917	264.67	5.0548	123.3	5.7787	263.21							7.5757	262.41	9.0737	262.35
6.2954	264.78	5.0586	124.85	5.7801	263.03							7.5804	262.38	9.0794	262.34
6.2991	264.82	5.0623	126.41	5.7816	263.06							7.585	262.38	9.0851	262.33
6.3029	264.88	5.0661	128	5.7831	263.05							7.5897	262.4	9.0908	262.29
6.3066	264.92	5.0699	129.58	5.7846	262.93							7.5945	262.44	9.0965	262.28
6.3104	264.97	5.0737	131.2	5.7861	262.89							7.5992	262.41	9.1022	262.32
6.3142	265.06	5.0774	132.8	5.7876	262.91							7.604	262.44	9.1078	262.28
6.318	265.02	5.0811	134.37	5.7891	262.88							7.6087	262.45	9.1134	262.28
6.3217	265.02	5.0848	135.96	5.7906	263.05							7.6133	262.47	9.119	262.32
6.3255	265.03	5.0884	137.62	5.7921	263.05							7.6178	262.47	9.1246	262.31
6.3293	265.05	5.0921	139.26	5.7936	263.04							7.6225	262.5	9.1301	262.3
6.333	265.06	5.0959	140.97	5.7951	263.15							7.6271	262.44	9.1358	262.33
6.3368	265.14	5.0996	142.61	5.7966	263.16							7.6319	262.45	9.1415	262.32
6.3406	265.14	5.1034	144.31	5.7981	263.25							7.6367	262.46	9.1472	262.28
6.3443	265.2	5.1072	146.01	5.7995	263.18							7.6413	262.43	9.1528	262.29
6.3481	265.25	5.1109	147.78	5.801	263.19							7.6459	262.45	9.1585	262.27
6.3519	265.21	5.1147	149.58	5.8025	263.14							7.6506	262.51	9.1642	262.27
6.3557	265.16	5.1184	151.4	5.804	263.24							7.6555	262.5	9.1699	262.25
6.3595	265.1	5.1221	153.16	5.8055	263.26							7.6601	262.48	9.1756	262.27
6.3632	265.05	5.1258	154.96	5.8071	263.45							7.6649	262.52	9.1813	262.29
6.367	264.99	5.1295	156.78	5.8086	263.51							7.6694	262.49	9.187	262.3
6.3707	264.98	5.1333	158.66	5.8101	263.61							7.6741	262.52	9.1927	262.34
6.3745	264.96	5.137	160.48	5.8116	263.75							7.6788	262.55	9.1984	262.36
6.3782	264.94	5.1407	162.28	5.8131	263.91							7.6831	262.57	9.2041	262.38
6.382	264.93	5.1444	164.1	5.8146	263.96							7.6879	262.55	9.2098	262.37
6.3858	264.93	5.1482	165.84	5.816	264.05							7.692	262.58	9.2155	262.38
6.3896	264.89	5.1519	167.59	5.8175	263.97							7.6968	262.55	9.2212	262.36
6.3933	264.83	5.1556	169.4	5.819	263.88							7.7013	262.57	9.2268	262.37
6.3971	264.87	5.1594	171.09	5.8205	264.03							7.7062	262.54	9.2325	262.34
6.4009	264.82	5.1631	172.77	5.822	264.02							7.7108	262.57	9.2381	262.31
6.4046	264.82	5.1669	174.49	5.8234	263.92							7.7156	262.54	9.2437	262.32
6.4084	264.84	5.1706	176.29	5.8249	263.79							7.7202	262.55	9.2494	262.3
6.4121	264.84	5.1743	177.97	5.8264	263.71							7.7248	262.51	9.255	262.34
6.4159	264.87	5.178	179.6	5.8279	263.64							7.7296	262.52	9.2605	262.38
6.4197	264.92	5.1817	181.32	5.8294	263.61							7.7339	262.47	9.266	262.37
6.4235	264.97	5.1854	182.98	5.8309	263.46							7.7385	262.49	9.2716	262.36
6.4273	264.86	5.1891	184.55	5.8323	263.28							7.7431	262.44	9.2771	262.36
6.4311	264.88	5.1929	186.28	5.8339	263.26							7.7478	262.46	9.2827	262.36
6.4349	264.85	5.1967	187.9	5.8354	263.41							7.7525	262.45	9.2884	262.34
6.4387	264.84	5.2004	189.51	5.8369	263.45							7.7571	262.48	9.2941	262.39
6.4425	264.77	5.2041	191	5.8384	263.46							7.7619	262.51	9.2997	262.41
6.4463	264.75	5.2079	192.57	5.84	263.58							7.7666	262.54	9.3054	262.45
6.4501	264.71	5.2116	194.23	5.8415	263.5							7.7714	262.51	9.311	262.42
6.4539	264.63	5.2154	195.84	5.8429	263.52							7.776	262.54	9.3167	262.42
6.4576	264.68	5.2191	197.36	5.8444	263.69							7.7808	262.58	9.3223	262.45
6.4614	264.67	5.2229	198.9	5.8459	263.64							7.7855	262.55	9.328	262.42
6.4652	264.63	5.2266	200.29	5.8474	263.55							7.7901	262.57	9.3337	262.36
6.4689	264.62	5.2303	201.76	5.8488	263.56							7.7948	262.56	9.3394	262.38
6.4727	264.66	5.2341	203.25	5.8503	263.49							7.7996	262.56	9.3451	262.35
6.4765	264.66	5.2378	204.74	5.8517	263.59							7.8045	262.52	9.3509	262.32
6.4803	264.64	5.2415	206.14	5.8532	263.75							7.809	262.55	9.3567	262.29
6.4841	264.65	5.2453	207.37	5.8547	263.74							7.8137	262.57	9.3624	262.33
6.4878	264.67	5.249	208.57	5.8562	263.69							7.8185	262.57	9.3681	262.35
6.4916	264.68	5.2527	209.96	5.8577	263.73							7.8233	262.52	9.3738	262.36
6.4954	264.67	5.2564	211.28	5.8592	263.77							7.8278	262.5	9.3794	262.42
6.4992	264.72	5.2602	212.67	5.8607	263.68							7.8326	262.47	9.3851	262.48
6.5029	264.77	5.2639	213.95	5.8622	263.61							7.8371	262.43	9.3907	262.48
6.5067	264.81	5.2676	215.16	5.8637	263.7							7.8419	262.49	9.3964	262.45
6.5104	264.84	5.2714	216.4	5.8652	263.63							7.8466	262.5	9.4021	262.44
6.5142	264.79	5.2752	217.63	5.8667	263.78							7.8512	262.53	9.4079	262.39
6.518	264.72	5.2789	218.87	5.8682	263.81							7.8558	262.54	9.4136	262.39
6.5218	264.76	5.2826	220.16	5.8696	263.79							7.8604	262.57	9.4193	262.38
6.5256	264.83	5.2863	221.28	5.8711	263.82							7.8651	262.56	9.425	262.37
6.5295	264.76	5.29	222.44	5.8726	263.78							7.8699	262.59	9.4307	262.4
6.5333	264.73	5.2938	223.51	5.874	263.66							7.8746	262.62	9.4364	262.41
6.5371	264.73	5.2975	224.52	5.8755	263.37							7.8792	262.63	9.4421	262.4
6.5409	264.78	5.3013	225.54	5.8771	263.28							7.884	262.59	9.4478	262.41
6.5447	264.82	5.305	226.53	5.8786	263.31							7.8886	262.53	9.4535	262.43
6.5484	264.85	5.3088	227.45	5.88	263.29							7.8933	262.55	9.4592	262.39
6.5522	264.82	5.3125	228.48	5.8815	263.43							7.8981	262.54	9.4648	262.35
6.556	264.82	5.3163	229.47	5.883	263.52							7.9027	262.55	9.4705	262.32
6.5598	264.82	5.32	230.41	5.8845	263.35							7.9075	262.59	9.4762	262.32
6.5635	264.78	5.3237	231.42	5.886	263.48							7.912	262.63	9.4818	262.31
6.5673	264.71	5.3274	232.44	5.8875	263.39							7.9165	262.62	9.4875	262.33
6.5711	264.76	5.3311	233.51	5.889	263.51							7.9211	262.54	9.4932	262.35
6.5748	264.76	5.3348	234.42	5.8905	263.61							7.9259	262.53	9.4988	262.37
6.5786	264.71	5.3385	235.38	5.892	263.68							7.9306	262.57	9.5045	262.36
6.5824	264.67	5.3423	236.32	5.8936	263.66							7.9353	262.56	9.5102	262.35
6.5862	264.76	5.346	237.2	5.8951	263.71							7.9401	262.56	9.5158	262.31
6.59	264.72	5.3497	237.96	5.8966	263.94							7.9447	262.65	9.5215	262.33
6.5938	264.75	5.3534	238.7	5.8981	264.01							7.9494	262.59	9.5271	262.34
6.5976	264.72	5.3572	239.37	5.8996	264.03							7.9543	262.57	9.5327	262.34
6.6014	264.64	5.3609	239.93	5.9011	264.12							7.9589	262.6	9.5383	262.35
6.6051	264.65	5.3647	240.6	5.9025	263.99							7.9638	262.54	9.5439	262.4
6.6089	264.71	5.3684	241.27	5.904	263.97							7.9685	262.52	9.5495	262.4
6.6127	264.71	5.3722	241.98	5.9055	264.07							7.9731	262.57	9.5551	262.4
6.6165	264.79	5.3759	242.65	5.9069	264.01							7.9778	262.53	9.5608	262.39
6.6203	264.85	5.3796	243.27	5.9084	264.09							7.9825	262.5	9.5664	262.41
6.6241	264.91	5.3833	243.99	5.9099	264.07							7.9873	262.54	9.5721	262.45
6.6279	264.94	5.3871	244.67	5.9114	264.11							7.9919	262.56	9.5776	262.45
6.6317	264.95	5.3908	245.29	5.9129	264.11							7.9966	262.54	9.5832	262.41
6.6355	264.99	5.3946	245.89	5.9144	264.11							8.0014	262.61	9.5886	262.39
6.6393	265.07	5.3983	246.42	5.9158	264.04							8.006	262.57	9.5942	262.4
6.6431	264.98	5.402	246.97	5.9173	264							8.0108	262.57	9.5997	262.34
6.6469	264.99	5.4058	247.46	5.9188	263.81							8.0155	262.55	9.6053	262.3
6.6507	265.05	5.4094	247.94	5.9203	263.73							8.0202	262.58	9.6109	262.34
6.6545	265.08	5.4132	248.45	5.9218	263.45							8.0249	262.53	9.6166	262.38
6.6582	265.07	5.4169	248.86	5.9234	263.56							8.0296	262.56	9.6222	262.4
6.662	265.11	5.4206	249.22	5.9248	263.78							8.0342	262.59	9.6279	262.47
6.6658	265.13	5.4244	249.68	5.9263	263.9							8.039	262.61	9.6336	262.52
6.6695	265.15	5.4282	250.22	5.9278	263.89							8.0436	262.59	9.6392	262.53
6.6733	265.02	5.4319	250.57	5.9293	264.04							8.0482	262.59	9.6448	262.48
6.6772	264.99	5.4357	251.05	5.9308	264.13							8.0529	262.61	9.6504	262.48
6.681	265	5.4394	251.47	5.9323	264.33							8.0575	262.6	9.656	262.39
6.6848	264.9	5.4431	251.86	5.9337	264.19							8.0623	262.58	9.6616	262.39
6.6886	264.93	5.4469	252.2	5.9352	264.13							8.0669	262.62	9.6673	262.37
6.6924	264.89	5.4506	252.56	5.9367	264.14							8.0717	262.6	9.673	262.44
6.6961	264.77	5.4543	252.9	5.9382	264.14							8.0763	262.58	9.6786	262.38
6.6999	264.74	5.458	253.22	5.9397	264.14							8.0809	262.6	9.6843	262.4
6.7037	264.81	5.4618	253.57	5.9412	264.16							8.0855	262.57	9.69	262.37
6.7075	264.68	5.4655	254	5.9426	264.11							8.0903	262.54	9.6956	262.38
6.7113	264.75	5.4692	254.32	5.9441	264.23							8.0949	262.59	9.7012	262.35
6.715	264.74	5.473	254.53	5.9456	264.11							8.0996	262.62	9.7068	262.38
6.7188	264.65	5.4767	254.82	5.9471	264							8.1044	262.66	9.7124	262.33
6.7226	264.63	5.4804	255.09	5.9485	263.96							8.1091	262.71	9.718	262.34
6.7264	264.59	5.4842	255.31	5.9501	263.97							8.1137	262.68	9.7236	262.34
6.7302	264.61	5.4879	255.57	5.9516	263.82							8.1185	262.64	9.7292	262.34
6.7341	264.67	5.4916	255.78	5.9531	263.76							8.1233	262.67	9.7348	262.36
6.7379	264.66	5.4954	256	5.9546	263.68							8.1278	262.59	9.7403	262.42
6.7417	264.67	5.4991	256.29	5.956	263.73							8.1325	262.62	9.7458	262.43
6.7455	264.65	5.5028	256.5	5.9575	263.81							8.1372	262.62	9.7514	262.38
6.7493	264.64	5.5065	256.79	5.959	263.95							8.1419	262.67	9.757	262.37
6.7531	264.66	5.5103	256.99	5.9605	263.88							8.1466	262.64	9.7626	262.37
6.7568	264.71	5.514	257.24	5.962	263.85							8.1512	262.66	9.7682	262.34
6.7606	264.65	5.5177	257.46	5.9635	263.91							8.1559	262.61	9.7737	262.35
6.7644	264.7	5.5215	257.72	5.9649	263.97							8.1606	262.62	9.7793	262.38
6.7682	264.61	5.5252	257.94	5.9664	263.87							8.1648	262.57	9.7849	262.42
6.772	264.63	5.5289	258.19	5.9678	263.85							8.1694	262.56	9.7905	262.4
6.7758	264.57	5.5326	258.29	5.9693	263.68							8.1741	262.58	9.796	262.43
6.7796	264.58	5.5364	258.46	5.9707	263.69							8.1788	262.57	9.8015	262.44
6.7834	264.58	5.5401	258.62	5.9722	263.77							8.1835	262.55	9.807	262.48
6.7872	264.62	5.5439	258.86	5.9737	263.78							8.188	262.55	9.8124	262.44
6.791	264.61	5.5477	258.87	5.9752	263.71							8.1927	262.58	9.8178	262.46
6.7948	264.54	5.5514	259.07	5.9767	263.79							8.1974	262.56	9.8234	262.46
6.7986	264.56	5.5552	259.18	5.9781	263.82							8.2019	262.6	9.829	262.45
6.8023	264.58	5.5589	259.39	5.9795	263.96							8.2067	262.64	9.8346	262.43
6.8061	264.64	5.5626	259.42	5.981	263.96							8.2113	262.64	9.8402	262.41
6.8099	264.65	5.5664	259.63	5.9824	263.83							8.2158	262.62	9.8459	262.43
6.8137	264.72	5.5701	259.87	5.9839	263.91							8.2204	262.61	9.8515	262.41
6.8175	264.72	5.5739	260.07	5.9854	263.9							8.225	262.58	9.8571	262.39
6.8213	264.75	5.5776	260.22	5.987	263.95							8.2296	262.61	9.8627	262.36
6.8251	264.8	5.5813	260.4	5.9885	264							8.2339	262.6	9.8683	262.36
6.8289	264.88	5.5851	260.47	5.9899	264.07							8.2386	262.65	9.8739	262.38
6.8327	264.94	5.5889	260.64	5.9914	263.98							8.2433	262.68	9.8795	262.39
6.8365	264.94	5.5926	260.67	5.9928	264.18							8.2479	262.69	9.8851	262.41
6.8403	264.93	5.5964	260.75	5.9942	264.02							8.2527	262.65	9.8907	262.48
6.8441	264.96	5.6001	260.85	5.9957	263.94							8.2573	262.68	9.8963	262.48
6.8479	264.94	5.6038	260.83	5.9972	263.85							8.2618	262.64	9.9019	262.44
6.8517	264.99	5.6075	260.81	5.9987	263.76							8.2667	262.62	9.9075	262.42
6.8555	265	5.6113	260.85	6.0003	263.57							8.2711	262.63	9.9131	262.38
6.8593	265.03	5.615	261.06	6.0018	263.82							8.2758	262.62	9.9187	262.32
6.8631	265.03	5.6188	261.33	6.0033	263.83							8.2806	262.6	9.9243	262.33
6.8669	265.02	5.6225	261.43	6.0048	264.08							8.2851	262.62	9.9299	262.35
6.8706	264.97	5.6263	261.58	6.006	264.1							8.2898	262.6	9.9355	262.33
6.8744	265	5.6301	261.74	6.0071	264.12							8.2944	262.58	9.9411	262.36
6.8782	264.97	5.6338	261.83	6.0085	264.25							8.2991	262.61	9.9468	262.36
6.882	264.95	5.6376	261.89	6.0103	264.38							8.3038	262.73	9.9524	262.37
6.8858	264.93	5.6413	262.01	6.0123	264.34							8.3081	262.72	9.9581	262.34
6.8896	265.02	5.6451	262.07	6.0149	264.31							8.3127	262.76	9.9637	262.44
6.8934	265	5.6488	262.12	6.0179	264.01							8.3174	262.73	9.9693	262.43
6.8972	265.03	5.6525	262.16	6.021	264.23							8.3222	262.73	9.9749	262.48
6.901	264.94	5.6562	262.26	6.024	264.28							8.3269	262.61	9.9805	262.49
6.9047	264.94	5.6599	262.3	6.027	264.14							8.3314	262.6	9.9861	262.53
6.9085	264.96	5.6636	262.43	6.03	264.15							8.336	262.58	9.9918	262.5
6.9123	264.93	5.6672	262.47	6.033	263.98							8.3402	262.58	9.9974	262.49
6.9161	264.88	5.671	262.67	6.036	263.94							8.3451	262.57	10.003	262.45
6.9199	264.88	5.6747	262.79	6.0389	264.03							8.3499	262.61	10.009	262.46
6.9237	264.88	5.6785	262.88	6.0419	263.88							8.3546	262.61	10.014	262.42
6.9275	264.87	5.6822	262.91	6.045	263.86							8.3591	262.64	10.02	262.4
6.9313	264.86	5.6861	262.9	6.048	263.84							8.3637	262.69	10.026	262.41
6.9351	264.91	5.6898	262.97	6.0509	263.88							8.3684	262.69	10.031	262.4
6.9389	264.83	5.6935	263.1	6.0539	264.02							8.373	262.67	10.037	262.4
6.9427	264.79	5.6972	262.93	6.0569	264.06							8.3776	262.67	10.042	262.44
6.9465	264.71	5.701	262.92	6.0598	264.11							8.3822	262.66	10.047	262.41
6.9503	264.67	5.7047	262.79	6.0628	264.19							8.3869	262.64	10.05	262.41
6.9541	264.67	5.7085	262.83	6.0658	264.24							8.3914	262.62	10.052	262.46
6.9579	264.71	5.7122	262.93	6.0688	264.21							8.3962	262.66	10.053	262.43
6.9617	264.71	5.716	263.09	6.0717	264.12							8.4007	262.68	10.053	262.41
6.9655	264.72	5.7197	263.07	6.0747	264.21							8.4054	262.67	10.054	262.42
6.9693	264.7	5.7234	263.04	6.0777	264.15							8.4101	262.67	10.054	262.43
6.9731	264.67	5.7268	262.86	6.0807	264							8.4148	262.68
6.977	264.62	5.7297	263.08	6.0837	263.91							8.4194	262.68
6.9808	264.6	5.7323	263.12	6.0867	263.99							8.4242	262.71
6.9846	264.59	5.7345	263.15	6.0898	264.1							8.4286	262.71
6.9884	264.52	5.7362	263.14	6.0928	264.03							8.4333	262.73
6.9923	264.44	5.7379	263.08	6.0958	263.96							8.4378	262.77
6.9961	264.52	5.7395	263.02	6.0988	264.02							8.4427	262.73
6.9999	264.53	5.741	263.14	6.1018	264.17							8.4472	262.7
7.0037	264.5	5.7426	263.26	6.1048	264.25							8.4518	262.72
7.0075	264.58	5.7442	263.45	6.1077	264.15							8.4563	262.68
7.0113	264.56	5.7459	263.44	6.1107	264.19							8.4609	262.68
7.0151	264.53	5.7477	263.46	6.1137	264.36							8.4655	262.66
7.0189	264.46	5.7495	263.58	6.1167	264.37							8.4702	262.67
7.0227	264.39	5.7512	263.55	6.1196	264.34							8.4747	262.68
7.0265	264.41	5.7529	263.59	6.1226	264.3							8.4793	262.72
7.0303	264.45	5.7545	263.6	6.1256	264.35							8.4839	262.73
7.0342	264.52	5.756	263.58	6.1286	264.39							8.4886	262.74
7.0379	264.57	5.7576	263.63	6.1315	264.36							8.4929	262.72
7.0417	264.5	5.7592	263.69	6.1345	264.44							8.4975	262.65
7.0455	264.52	5.7609	263.68	6.1375	264.41							8.498	262.62
7.0493	264.54	5.7627	263.74	6.1405	264.39							8.4982	262.62
7.0531	264.57	5.7645	263.7	6.1435	264.3							8.4983	262.62
7.0569	264.52	5.7662	263.81	6.1465	264.22							8.4984	262.62
7.0607	264.52	5.7679	263.94	6.1495	264.27							8.5017	262.68
7.0644	264.5	5.7695	263.8	6.1525	264.34							8.5022	262.7
7.0682	264.51	5.771	263.84	6.1554	264.09							8.5065	262.67
7.072	264.59	5.7725	263.73	6.1584	264.02							8.5066	262.66
7.0758	264.62	5.7742	263.7	6.1614	264.08							8.5084	262.65
7.0796	264.62	5.7759	263.78	6.1644	264.16							8.5085	262.64
7.0833	264.63	5.7777	263.72	6.1674	264.16							8.5086	262.63
7.0871	264.63	5.7794	263.74	6.1704	264.15							8.5086	262.67
7.0909	264.66	5.7811	263.74	6.1734	264.06							8.5087	262.66
7.0947	264.65	5.7828	263.74	6.1765	264.13							8.5087	262.66
7.0985	264.77	5.7843	263.82	6.1795	264.12							8.5092	262.66
7.1023	264.8	5.7859	263.77	6.1824	264.13							8.5111	262.63
7.1061	264.78	5.7875	263.8	6.1854	264.13							8.5139	262.61
7.1098	264.72	5.7891	263.84	6.1884	264.18							8.5158	262.66
7.1136	264.71	5.7908	263.77	6.1914	264.13							8.5185	262.63
7.1174	264.82	5.7926	263.72	6.1943	264.08							8.5204	262.63
7.1212	264.79	5.7944	263.75	6.1973	264.11							8.5221	262.64
7.125	264.82	5.7962	263.87	6.2003	264.26							8.5223	262.64
7.1288	264.8	5.7979	263.78	6.2033	264.24							8.5232	262.61
7.1326	264.81	5.7995	263.8	6.2064	264.33							8.5276	262.67
7.1364	264.82	5.801	263.88	6.2094	264.22							8.5288	262.66
7.1402	264.84	5.8025	263.88	6.2124	264.02							8.5289	262.68
7.144	264.83	5.8041	263.86	6.2155	264.08							8.5289	262.68
7.1478	264.72	5.8057	263.91	6.2185	264.22							8.5289	262.69
7.1516	264.69	5.8075	263.97	6.2215	264.12							8.529	262.69
7.1554	264.61	5.8092	263.94	6.2244	264.04							8.529	262.73
7.1591	264.6	5.811	263.85	6.2274	263.91							8.529	262.7
7.1629	264.65	5.8127	263.83	6.2304	264.02							8.529	262.68
7.1667	264.69	5.8144	263.94	6.2334	264.05							8.5291	262.69
7.1705	264.8	5.8159	263.9	6.2364	264.11							8.5291	262.65
7.1743	264.79	5.8174	263.89	6.2394	263.95							8.5292	262.63
7.178	264.81	5.819	263.84	6.2424	264.1							8.5292	262.67
7.1818	264.73	5.8207	263.81	6.2453	264.21							8.5292	262.65
7.1856	264.71	5.8224	263.82	6.2482	264.3							8.5292	262.66
7.1893	264.8	5.8242	263.81	6.2512	264.36							8.5293	262.68
7.1931	264.83	5.826	263.73	6.2543	264.57							8.5293	262.69
7.1969	264.83	5.8278	263.7	6.2573	264.52							8.5293	262.67
7.2006	264.86	5.8294	263.76	6.2603	264.52							8.5293	262.72
7.2044	264.96	5.831	263.75	6.2633	264.58							8.5293	262.67
7.2082	264.98	5.8325	263.75	6.2664	264.45							8.5294	262.69
7.212	265.08	5.834	263.74	6.2693	264.29							8.5295	262.68
7.2157	265.1	5.8357	263.75	6.2723	264.15							8.5295	262.71
7.2196	265.12	5.8374	263.82	6.2753	264.06							8.5295	262.68
7.2233	265.1	5.8392	263.82	6.2783	264.1							8.5295	262.71
7.2272	265.04	5.841	263.87	6.2812	264.18							8.5296	262.71
7.231	265.03	5.8427	263.81	6.2842	264.11							8.5296	262.73
7.2348	265.02	5.8443	263.73	6.2872	264.29							8.5299	262.72
7.2385	265.09	5.846	263.86	6.2902	264.52							8.5321	262.71
7.2423	265.1	5.8475	263.86	6.2932	264.52							8.5368	262.75
7.2461	265.04	5.849	263.91	6.2962	264.58							8.5415	262.78
7.2499	265.05	5.8506	263.99	6.2992	264.52							8.5459	262.77
7.2537	265.13	5.8522	264.03	6.3022	264.45							8.5506	262.78
7.2575	265.05	5.8539	264.21	6.3052	264.29							8.5552	262.81
7.2612	265	5.8557	264.29	6.3082	264.33							8.56	262.78
7.265	264.92	5.8575	264.47	6.3112	264.16							8.5647	262.75
7.2688	264.84	5.8592	264.5	6.3142	264.2							8.5695	262.7
7.2726	264.83	5.8608	264.44	6.3171	264.14							8.5742	262.73
7.2764	264.75	5.8624	264.51	6.3201	264.22							8.5788	262.69
7.2802	264.74	5.8639	264.51	6.3231	264.2							8.5835	262.66
7.284	264.73	5.8654	264.42	6.3261	264.35							8.5877	262.64
7.2878	264.68	5.8671	264.24	6.3291	264.2							8.5924	262.72
7.2916	264.63	5.8688	264.23	6.3321	264.11							8.5972	262.68
7.2953	264.56	5.8706	264.29	6.335	264.14							8.6018	262.76
7.2992	264.55	5.8724	264.24	6.3379	264.23							8.6061	262.76
7.303	264.52	5.8741	264.3	6.3409	264.24							8.6108	262.77
7.3068	264.52	5.8757	264.23	6.3439	264.28							8.6156	262.73
7.3106	264.47	5.8773	264.09	6.3469	264.09							8.6201	262.73
7.3144	264.51	5.8788	264.23	6.3498	264.24							8.625	262.67
7.3182	264.52	5.8804	264.29	6.3528	264.42							8.6297	262.7
7.322	264.56	5.882	264.37	6.3557	264.53							8.6344	262.71
7.3258	264.59	5.8837	264.38	6.3587	264.42							8.6393	262.71
7.3296	264.65	5.8855	264.38	6.3616	264.35							8.6441	262.73
7.3334	264.65	5.8872	264.33	6.3645	264.4							8.6487	262.75
7.3373	264.7	5.8889	264.28	6.3675	264.46							8.6535	262.76
7.3411	264.71	5.8905	264.32	6.3705	264.41							8.6582	262.76
7.3449	264.75	5.8921	264.54	6.3735	264.33							8.6631	262.78
7.3487	264.76	5.8937	264.42	6.3765	264.2							8.6678	262.75
7.3525	264.74	5.8952	264.5	6.3796	264.34							8.6725	262.75
7.3563	264.79	5.8968	264.48	6.3826	264.3							8.6771	262.77
7.3601	264.76	5.8985	264.41	6.3856	264.35							8.6819	262.74
7.3639	264.74	5.9002	264.22	6.3886	264.26							8.6866	262.73
7.3676	264.77	5.902	264.3	6.3916	264.37							8.6914	262.73
7.3714	264.81	5.9038	264.23	6.3945	264.34							8.696	262.73
7.3751	264.8	5.9055	264.27	6.3975	264.44							8.7008	262.72
7.3789	264.88	5.9071	264.16	6.4005	264.3							8.7056	262.71
7.3826	264.87	5.9086	264.1	6.4035	264.37							8.7105	262.7
7.3864	264.8	5.9101	263.98	6.4065	264.3							8.7151	262.71
7.3902	264.85	5.9116	264.02	6.4095	264.56							8.7198	262.68
7.394	264.85	5.9133	264.01	6.4125	264.49							8.7245	262.65
7.3978	264.83	5.9151	264.16	6.4155	264.47							8.7291	262.69
7.4016	264.8	5.9168	264.17	6.4185	264.31							8.7338	262.7
7.4053	264.8	5.9186	264.33	6.4215	264.37							8.7385	262.7
7.4091	264.91	5.9202	264.21	6.4245	264.52							8.7432	262.68
7.4129	264.87	5.9218	264.31	6.4275	264.51							8.748	262.67
7.4168	264.9	5.9233	264.36	6.4304	264.32							8.7528	262.7
7.4206	264.89	5.9249	264.4	6.4334	264.25							8.7574	262.7
7.4244	264.84	5.9265	264.44	6.4364	264.33							8.7622	262.68
7.4282	264.82	5.9282	264.36	6.4394	264.37							8.7669	262.72
7.432	264.83	5.9299	264.42	6.4424	264.35							8.7716	262.71
7.4358	264.77	5.9317	264.4	6.4454	264.28							8.7761	262.7
7.4396	264.76	5.9335	264.34	6.4484	264.24							8.7809	262.68
7.4434	264.75	5.9352	264.43	6.4514	264.3							8.7857	262.62
7.4472	264.67	5.9368	264.32	6.4544	264.24							8.7904	262.65
7.451	264.62	5.9384	264.36	6.4573	264.36							8.7951	262.68
7.4548	264.68	5.9399	264.39	6.4603	264.24							8.7999	262.67
7.4586	264.68	5.9414	264.31	6.4633	264.18							8.8046	262.65
7.4625	264.76	5.9431	264.44	6.4663	263.98							8.8093	262.73
7.4663	264.75	5.9448	264.42	6.4693	264.04							8.8141	262.68
7.4701	264.75	5.9466	264.46	6.4723	264.06							8.8189	262.69
7.4739	264.78	5.9483	264.39	6.4753	264.06							8.8235	262.67
7.4777	264.79	5.9501	264.32	6.4783	263.92							8.8286	262.71
7.4816	264.78	5.9517	264.4	6.4813	264.08							8.8333	262.72
7.4854	264.82	5.9533	264.47	6.4843	264.18							8.8377	262.71
7.4892	264.79	5.9548	264.44	6.4873	264.17							8.8426	262.69
7.493	264.81	5.9564	264.37	6.4903	264.11							8.8473	262.74
7.4968	264.81	5.958	264.43	6.4933	264.07							8.852	262.74
7.5006	264.87	5.9597	264.29	6.4963	264.09							8.8567	262.71
7.5045	264.92	5.9615	264.29	6.4993	264.29							8.8615	262.77
7.5083	264.88	5.9633	264.43	6.5023	264.28							8.8663	262.78
7.5121	264.81	5.965	264.38	6.5053	264.29							8.8711	262.78
7.5159	264.84	5.9666	264.39	6.5083	264.54							8.8758	262.74
7.5198	264.83	5.9682	264.19	6.5113	264.48							8.8806	262.73
7.5236	264.78	5.9697	264.22	6.5143	264.53							8.8854	262.72
7.5274	264.8	5.9713	264.39	6.5173	264.58							8.8899	262.74
7.5325	264.85	5.9729	264.3	6.5202	264.3							8.8942	262.7
7.5384	264.8	5.9746	264.28	6.5232	264.24							8.8989	262.75
7.5447	264.82	5.9764	264.21	6.5262	264.15							8.9036	262.77
7.551	264.74	5.9782	264.17	6.5292	264.07							8.9083	262.72
7.5573	264.79	5.9799	264.24	6.5322	264.34							8.9129	262.67
7.5623	264.72	5.9815	264.2	6.5352	264.29							8.9177	262.69
7.5666	264.7	5.9831	264.39	6.5382	264.32							8.9225	262.67
7.5704	264.65	5.9846	264.44	6.5412	264.44							8.9271	262.7
7.5742	264.61	5.9862	264.37	6.5443	264.55							8.932	262.7
7.578	264.65	5.9878	264.36	6.5473	264.66							8.9366	262.75
7.5818	264.66	5.9895	264.46	6.5503	264.62							8.9414	262.73
7.5855	264.62	5.9912	264.55	6.5533	264.42							8.9462	262.7
7.5893	264.59	5.993	264.56	6.5563	264.45							8.951	262.67
7.5931	264.59	5.9947	264.74	6.5592	264.43							8.9557	262.72
7.5968	264.59	5.9964	264.61	6.5623	264.42							8.9605	262.71
7.6006	264.53	5.9978	264.56	6.5653	264.52							8.9653	262.71
7.6044	264.59	5.9989	264.46	6.5683	264.51							8.9699	262.74
7.6082	264.55	5.9996	264.62	6.5713	264.42							8.9745	262.76
7.612	264.51	6	264.68	6.5742	264.48							8.9792	262.72
7.6159	264.45	6.0001	264.7	6.5772	264.54							8.984	262.72
7.6197	264.44	6.0002	264.67	6.5801	264.47							8.9889	262.76
7.6255	264.47	6.0002	264.72	6.5831	264.46							8.9934	262.79
7.6334	264.45	6.0002	264.69	6.586	264.33							8.9982	262.83
7.6413	264.61	6.0003	264.91	6.5891	264.28							9.0028	262.85
7.6514	264.65	6.0003	264.85	6.592	264.43							9.0076	262.85
7.6615	264.63	6.0003	264.82	6.595	264.22							9.0123	262.82
7.6696	264.61	6.0003	264.6	6.598	264.11							9.017	262.79
7.6756	264.64	6.0003	264.63	6.6011	264.16							9.0219	262.76
7.6816	264.64	6.0005	264.56	6.604	264.15							9.0265	262.76
7.6854	264.58	6.001	264.54	6.607	264.13							9.0312	262.77
7.6891	264.59	6.0017	264.39	6.6101	264.2							9.0358	262.76
7.6928	264.57	6.0028	264.19	6.6131	264.13							9.0407	262.72
7.6965	264.65	6.0044	264.15	6.6161	264.35							9.0452	262.69
7.6997	264.67	6.0062	264.26	6.6191	264.56							9.0502	262.7
7.7022	264.7	6.0081	264.25	6.6221	264.56							9.0549	262.66
7.7039	264.8	6.0101	264.29	6.6251	264.55							9.0596	262.68
7.705	264.8	6.0122	264.16	6.6281	264.64							9.0642	262.7
7.7057	264.79	6.014	264.18	6.6311	264.52							9.069	262.71
7.7067	264.67	6.016	264.11	6.6341	264.47							9.0737	262.75
7.708	264.57	6.018	264.12	6.6371	264.39							9.0784	262.78
7.7097	264.65	6.0199	264.26	6.6401	264.46							9.0831	262.74
7.7116	264.64	6.0218	264.2	6.6431	264.38							9.088	262.73
7.7135	264.58	6.0239	264.1	6.6461	264.44							9.0926	262.71
7.7154	264.6	6.0258	264.21	6.6491	264.39							9.0974	262.65
7.7173	264.6	6.0276	264.27	6.6521	264.47							9.102	262.64
7.7192	264.56	6.0297	264.38	6.6551	264.6							9.1069	262.68
7.7211	264.59	6.0317	264.44	6.6581	264.74							9.1114	262.71
7.723	264.54	6.0335	264.44	6.6611	264.52							9.1161	262.75
7.7249	264.52	6.0355	264.5	6.6641	264.5							9.1208	262.78
7.7269	264.46	6.0376	264.48	6.6672	264.48							9.1256	262.79
7.7288	264.4	6.0394	264.53	6.6702	264.58							9.1303	262.79
7.7307	264.39	6.0413	264.53	6.6732	264.52							9.135	262.79
7.7327	264.4	6.0434	264.52	6.6763	264.4							9.1396	262.77
7.7346	264.39	6.0453	264.63	6.6792	264.22							9.1439	262.73
7.7365	264.4	6.0472	264.55	6.6822	264.13							9.1486	262.72
7.7384	264.39	6.0493	264.44	6.6852	264.18							9.1534	262.67
7.7402	264.4	6.0513	264.57	6.6882	264.1							9.1582	262.69
7.7421	264.44	6.0531	264.61	6.6912	264.07							9.1627	262.71
7.744	264.48	6.0551	264.62	6.6942	264.08							9.1676	262.75
7.7458	264.53	6.0572	264.64	6.6972	264.11							9.1722	262.78
7.7477	264.6	6.0589	264.72	6.7002	264.24							9.177	262.85
7.7496	264.6	6.0609	264.58	6.7032	264.42							9.1819	262.82
7.7515	264.64	6.063	264.5	6.7062	264.41							9.1865	262.81
7.7534	264.64	6.0649	264.65	6.7092	264.48							9.1911	262.82
7.7552	264.72	6.0667	264.72	6.7122	264.5							9.1959	262.81
7.7571	264.74	6.0688	264.69	6.7152	264.48							9.2006	262.77
7.759	264.71	6.0707	264.54	6.7182	264.44							9.2055	262.78
7.7608	264.75	6.0726	264.56	6.7212	264.4							9.2101	262.8
7.7627	264.79	6.0746	264.45	6.7242	264.27							9.2148	262.75
7.7645	264.84	6.0766	264.47	6.7272	264.32							9.2195	262.75
7.7664	264.78	6.0784	264.62	6.7302	264.28							9.2243	262.71
7.7682	264.85	6.0804	264.62	6.7332	264.25							9.2288	262.69
7.7701	264.8	6.0824	264.36	6.7362	264.3							9.2336	262.71
7.772	264.69	6.0843	264.4	6.7392	264.3							9.2386	262.7
7.7739	264.66	6.0862	264.35	6.7422	264.26							9.2431	262.68
7.7758	264.61	6.0883	264.43	6.7452	264.44							9.2478	262.7
7.7777	264.65	6.0902	264.35	6.7482	264.44							9.2525	262.71
7.7796	264.68	6.092	264.47	6.7512	264.47							9.257	262.67
7.7814	264.74	6.0941	264.45	6.7542	264.59							9.2616	262.75
7.7833	264.7	6.0961	264.4	6.7572	264.5							9.2665	262.77
7.7852	264.66	6.0979	264.5	6.7602	264.49							9.2713	262.78
7.7871	264.64	6.0999	264.62	6.7632	264.55							9.276	262.77
7.789	264.62	6.1019	264.62	6.7662	264.42							9.2806	262.76
7.7909	264.67	6.1037	264.57	6.7692	264.5							9.2854	262.72
7.7927	264.69	6.1057	264.54	6.7722	264.56							9.2902	262.74
7.7946	264.68	6.1078	264.54	6.7752	264.34							9.2948	262.76
7.7965	264.64	6.1096	264.56	6.7782	264.52							9.2995	262.75
7.7984	264.7	6.1115	264.57	6.7812	264.52							9.3043	262.76
7.8003	264.72	6.1137	264.58	6.7842	264.52							9.3089	262.73
7.8021	264.71	6.1156	264.37	6.7872	264.48							9.3137	262.77
7.804	264.71	6.1174	264.33	6.7902	264.32							9.3183	262.78
[truncated: 1,497 more rows]

## Sheet: R_sheet(ohm)
B[T]/T[K]	0.07	0.1	0.14	0.2	0.3	0.4	0.6	0.8	1	1.2	1.6	2	2.2	2.4	2.7	3	3.3	3.7	4.3
0							-0.010811	0.00093817	-0.0037511	0.00085636	1.2745	12.738	41.794	155.57			256.78	257.22	257.82
0.1							-0.00033751	-0.00018622	0.0024936	0.030224	1.7368	16.889	65.833	180.14	252.22	255.77	256.77	257.19	257.83
0.2							-0.0035693	-0.0025614	0.012019	0.22104	2.5745	26.483	99.73	201.24	252.91	255.85	256.85	257.26	257.82
0.3							0.012842	0.017901	0.06643	0.57598	4.1054	40.6	129.89	215.52	252.96	255.96	256.88	257.25	257.86
0.4							-0.004737	0.013165	0.20633	0.93629	6.1141	59.249	155.63	224.53	253.11	256.02	256.86	257.26	257.86
0.5							0.01357	0.036597	0.41394	1.292	8.4182	80.896	176.33	231.05	253.4	255.92	256.89	257.27	257.85
0.6							0.009431	0.11849	0.66371	1.7247	11.732	101.73	192.08	235.78	253.57	256.01	256.93	257.32	257.87
0.7							-0.0021125	0.23388	0.94075	2.3575	16.285	124.47	204.71	239.07	253.64	256.1	256.95	257.35	257.88
0.8							0.039151	0.40124	1.1799	3.0474	22.352	145.74	214.39	241.69	254	256	256.97	257.37	257.92
0.9					0.032506		0.080397	0.57898	1.5179	4.007	30.031	164.65	221.99	243.43	254.1	256.25	257.06	257.42	257.93
1					0.011313	-0.0036083	0.17364	0.77246	1.9217	5.1402	38.746	180.8	227.62	245.1	254.27	256.28	257.13	257.46	257.93
1.1					0.0069355	-0.0028374	0.30015	0.98827	2.4673	6.5167	49.98	192.87	232.22	246.37	254.46	256.43	257.11	257.49	257.98
1.2					0.0034264	0.05248	0.45221	1.25	3.1311	8.226	63.101	203.91	235.94	247.39	254.64	256.37	257.17	257.53	258
1.3					0.0020971	0.058215	0.61709	1.5596	3.9106	10.382	77.814	212.77	238.64	248.47	254.78	256.39	257.2	257.55	258.01
1.4				0.015144	0.0616	0.13344	0.77188	1.9484	4.8254	12.836	93.697	219.85	241	249.15	254.92	256.54	257.28	257.6	258.04
1.5				0.021726	0.062422	0.20842	1.0012	2.427	5.7941	16.154	108.76	225.66	242.9	249.94	255.14	256.58	257.35	257.64	258.03
1.6			0.030352	0.037606	0.11353	0.34002	1.1837	3.024	7.0919	20.342	125.69	229.9	244.52	250.59	255.28	256.68	257.33	257.65	258.06
1.7			0.025507	0.068292	0.16955	0.4713	1.4568	3.6601	8.6776	25.519	142.04	233.83	245.97	251.17	255.44	256.77	257.44	257.72	258.1
1.8			0.039124	0.094237	0.28532	0.64507	1.786	4.4072	10.627	31.804	157.67	237.11	247.25	251.78	255.6	256.85	257.48	257.79	258.11
1.9			0.081582	0.16742	0.44424	0.85575	2.2224	5.2227	13.125	38.596	172.23	239.7	248.42	252.2	255.84	256.95	257.49	257.79	258.13
2	0.018948	0.041945	0.11285	0.24362	0.56441	1.0361	2.7292	6.245	16.264	47.424	183.96	241.96	249.2	252.65	255.94	257.09	257.66	257.82	258.16
2.1	0.080303	0.083872	0.19126	0.33875	0.74831	1.2511	3.2406	7.4056	20.145	57.751	195.28	243.65	249.97	253.04	256.07	257.16	257.66	257.93	258.22
2.2	0.080853	0.12695	0.29034	0.51564	0.91666	1.4704	3.8781	8.8976	24.485	69.675	205.07	245.27	250.59	253.48	256.23	257.28	257.72	257.94	258.22
2.3	0.15615	0.2451	0.42981	0.69376	1.1279	1.7913	4.5572	10.745	30.23	83.177	213.3	246.68	250.76	253.84	256.37	257.32	257.79	257.98	258.25
2.4	0.25512	0.36006	0.58774	0.87345	1.354	2.1288	5.3941	13.062	37.275	96.718	220.32	247.96	251.69	254.15	256.54	257.39	257.81	258	258.25
2.5	0.38674	0.54275	0.77201	1.0144	1.5325	2.6363	6.3323	15.944	45.669	112.64	225.69	249.04	252.38	254.47	256.7	257.51	257.94	258.08	258.31
2.6	0.60104	0.75335	0.93868	1.2205	1.8776	3.2691	7.4883	19.511	55.658	129.19	230.53	249.87	252.85	254.78	256.85	257.62	257.91	258.13	258.32
2.7	0.87415	0.9415	1.1288	1.3596	2.3082	3.8486	8.921	23.848	66.297	144.22	234.63	250.67	253.74	255.07	256.89	257.6	258.03	258.15	258.39
2.8	0.98676	1.1556	1.2802	1.5446	2.8054	4.5508	10.666	29.152	79.806	160.33	237.96	251.39	253.85	255.28	257.04	257.79	258.04	258.21	258.38
2.9	1.268	1.3192	1.5055	1.7789	3.44	5.4121	12.89	35.694	94.808	175.2	240.79	252.12	254.23	255.55	257.15	257.79	258.13	258.28	258.43
3	1.4587	1.52	1.7639	2.148	4.2968	6.3183	15.71	43.655	111.64	188.91	242.96	252.7	254.45	255.75	257.29	257.96	258.21	258.34	258.47
3.1	1.6409	1.6986	2.1909	2.8451	5.1536	7.5599	19.133	53.266	129.43	200.66	245.02	253.2	255	256.01	257.39	257.94	258.19	258.36	258.48
3.2	1.7871	2.0311	2.7989	3.6304	6.0839	8.9966	23.433	64.859	145.89	209.93	246.69	253.72	255.34	256.18	257.5	258.09	258.27	258.42	258.51
3.3	2.3954	2.6059	3.5784	4.5721	7.1555	10.85	28.624	78.462	163.69	218.5	248.23	254.16	255.5	256.4	257.61	258.08	258.33	258.44	258.53
3.4	2.994	3.4106	4.4682	5.5695	8.5084	13.17	35.039	93.887	180.18	225.65	249.49	254.6	255.81	256.59	257.72	258.2	258.34	258.44	258.56
3.5	3.8729	4.394	5.4545	6.7407	10.213	16.135	42.971	112.31	193.57	231.44	250.49	254.93	256.11	256.76	257.76	258.2	258.38	258.54	258.56
3.6	4.8839	5.4387	6.5001	7.7993	12.461	19.807	52.745	131.32	206.22	236.17	251.46	255.27	256.31	256.94	257.9	258.33	258.49	258.54	258.63
3.7	5.9543	6.5193	7.6908	9.4717	15.367	24.325	64.843	151.13	216.84	239.68	252.38	255.65	256.58	257.1	257.99	258.33	258.52	258.64	258.69
3.8	7.0121	7.692	9.1865	11.555	18.964	29.663	80.081	170.24	224.66	242.88	252.99	255.95	256.79	257.24	258.1	258.4	258.56	258.65	258.68
3.9	8.5786	9.3404	11.204	14.219	23.565	36.123	98.347	187.95	231.62	245.54	253.76	256.24	256.96	257.4	258.15	258.54	258.6	258.67	258.73
4	10.465	11.403	13.912	17.549	27.693	44.544	118.89	203.59	237.04	247.47	254.37	256.5	257.1	257.51	258.24	258.52	258.67	258.72	258.72
4.1	13.317	14.204	17.619	21.782	34.345	55.109	140.93	216.14	241.34	249.29	254.88	256.71	257.33	257.68	258.33	258.61	258.74	258.79	258.79
4.2	16.631	17.904	21.401	26.554	41.768	69.022	163.33	226.34	244.79	250.78	255.36	256.97	257.49	257.79	258.39	258.66	258.74	258.81	258.73
4.3	21.136	22.645	25.823	32.284	51.708	86.953	186.31	234	247.33	252.07	255.77	257.19	257.58	257.93	258.45	258.7	258.82	258.89	258.77
4.4	26.138	27.802	31.879	40.073	64.575	109.42	202.55	240	249.47	253.17	256.17	257.38	257.76	258.06	258.56	258.77	258.83	258.88	258.82
4.5	31.908	33.64	38.637	47.873	81.499	137.34	218.8	244.35	251.27	254.04	256.52	257.59	257.91	258.12	258.64	258.82	258.88	258.93	258.87
4.6	38.423	40.639	47.24	61.351	104.32	161.34	230.69	247.71	252.75	254.77	256.86	257.72	258.05	258.25	258.7	258.85	258.94	258.95	258.89
4.7	46.948	49.596	58.765	77.892	132.77	188.81	239.12	250.37	253.93	255.49	257.16	257.92	258.23	258.38	258.77	258.93	258.97	258.99	258.89
4.8	58.24	61.814	74.907	102.38	164.45	211.31	244.95	252.38	254.8	256.05	257.45	258.02	258.31	258.48	258.86	258.98	259.01	259.02	258.94
4.9	73.884	78.473	98.657	134.35	194.12	228.55	249.2	253.93	255.72	256.59	257.65	258.27	258.43	258.5	258.86	258.99	259.05	259.07	258.97
5	96.708	101.16	132.56	171.52	218.28	240.18	252.17	255.28	256.46	257.07	257.95	258.35	258.59	258.66	259	259.09	259.12	259.11	258.99
5.1	133.64	143.07	173.57	203.67	235.62	248.19	254.42	256.24	256.97	257.51	258.15	258.48	258.72	258.7	259.03	259.11	259.17	259.11	259.04
5.2	180.19	188.67	210.97	229.52	246.7	252.7	256.05	257.03	257.53	257.81	258.33	258.6	258.75	258.77	259.09	259.17	259.16	259.14	259.03
5.3	222.38	224.83	236.65	245.21	253.06	255.4	257.3	257.71	258.01	258.13	258.54	258.71	258.87	258.9	259.08	259.23	259.19	259.17	259.08
5.4	245.04	246.14	250.7	254.06	256.74	257.53	258.19	258.28	258.32	258.46	258.68	258.85	258.95	258.97	259.21	259.24	259.27	259.16	259.14
5.5	256.17	256.29	257.76	258.12	258.99	258.84	258.91	258.79	258.65	258.7	258.83	258.93	259.04	259.04	259.23	259.31	259.3	259.25	259.13
5.6	261.01	260.84	260.92	260.43	260.44	259.71	259.48	259.21	259.02	258.95	259.02	259.04	259.13	259.08	259.3	259.31	259.32	259.31	259.11
5.7	262.91	262.98	262.64	261.84	261.24	260.55	259.93	259.55	259.27	259.17	259.17	259.15	259.24	259.18	259.39	259.34	259.34	259.28	259.16
5.8	264.14	263.87	263.37	262.72	261.86	260.89	260.34	259.84	259.51	259.41	259.29	259.25	259.3	259.26	259.38	259.43	259.39	259.34	259.15
5.9	264.51	264.26	263.84	263.02	262.23	261.43	260.69	260.12	259.74	259.57	259.44	259.34	259.36	259.29	259.44	259.42	259.39	259.37	259.19
6	264.68	264.37	263.95	263.31	262.55	261.91	260.94	260.34	259.96	259.7	259.49	259.44	259.42	259.39	259.47	259.48	259.44	259.42	259.22
6.1	264.64	264.52	264.12	263.58	262.8	262.1	261.15	260.61	260.12	259.89	259.64	259.53	259.52	259.44	259.56	259.54	259.44	259.44	259.24
6.2	264.71	264.56	264.18	263.6	262.8	262.21	261.37	260.71	260.24	260.01	259.74	259.58	259.59	259.46	259.58	259.5	259.5	259.45	259.26
6.3	264.8	264.64	264.29	263.81	262.97	262.42	261.56	260.9	260.39	260.11	259.83	259.63	259.6	259.53	259.65	259.61	259.55	259.47	259.3
6.4	264.84	264.57	264.33	263.77	263.04	262.38	261.66	261.03	260.56	260.27	259.87	259.71	259.7	259.6	259.68	259.6	259.55	259.54	259.3
6.5	264.83	264.65	264.29	263.85	263.16	262.48	261.77	261.15	260.63	260.38	259.94	259.8	259.78	259.69	259.7	259.67	259.59	259.53	259.33
6.6	264.8	264.74	264.25	263.78	263.16	262.64	261.84	261.29	260.78	260.45	260.08	259.83	259.85	259.73	259.76	259.69	259.63	259.56	259.33
6.7	264.86	264.7	264.35	263.84	263.24	262.83	261.96	261.39	260.87	260.52	260.15	259.92	259.88	259.71	259.8	259.69	259.66	259.62	259.35
6.8	264.69	264.69	264.39	263.84	263.34	262.72	262.05	261.48	260.94	260.63	260.17	259.98	259.96	259.77	259.87	259.77	259.67	259.62	259.35
6.9	264.77	264.63	264.39	264.02	263.28	262.97	262.13	261.54	261.1	260.73	260.27	260.04	259.97	259.85	259.81	259.76	259.71	259.62	259.4
7	264.66	264.63	264.35	263.93	263.38	263.03	262.23	261.65	261.09	260.83	260.35	260.06	260.01	259.9	259.87	259.84	259.72	259.68	259.38
7.1	264.73	264.53	264.43	264.02	263.38	262.89	262.28	261.65	261.2	260.88	260.4	260.13	260.08	259.96	259.94	259.81	259.81	259.65	259.41
7.2	264.8	264.67	264.37	263.95	263.33	263.05	262.31	261.8	261.27	260.96	260.49	260.19	260.1	259.99	259.96	259.9	259.8	259.69	259.45
7.3	264.65	264.59	264.37	263.93	263.43	263.06	262.36	261.81	261.31	260.99	260.53	260.23	260.19	260	259.98	259.93	259.81	259.71	259.43
7.4	264.76	264.66	264.32	263.93	263.56	262.91	262.4	261.87	261.39	261.04	260.6	260.27	260.2	260.05	260	259.95	259.84	259.81	259.52
7.5	264.71	264.57	264.27	263.98	263.49	263.17	262.46	261.91	261.44	261.08	260.62	260.32	260.25	260.13	260.06	259.92	259.85	259.79	259.53
7.6	264.65	264.55	264.37	263.93	263.35	263	262.43	261.97	261.46	261.13	260.67	260.34	260.29	260.17	260.07	259.99	259.93	259.81	259.54
7.7	264.68	264.65	264.39	263.91	263.53	263.02	262.52	261.98	261.5	261.22	260.74	260.39	260.32	260.14	260.11	260.01	259.93	259.83	259.55
7.8	264.6	264.51	264.38	263.94	263.42	263.15	262.52	262.06	261.58	261.28	260.81	260.45	260.37	260.17	260.09	260.03	259.92	259.85	259.57
7.9	264.55	264.5	264.38	264.02	263.49	263.08	262.58	262.08	261.62	261.34	260.83	260.53	260.41	260.24	260.13	260.06	259.97	259.85	259.58
8	264.69	264.52	264.41	264.02	263.43	263.06	262.57	262.06	261.68	261.32	260.86	260.56	260.39	260.26	260.2	260.09	260	259.88	259.59
8.1	264.64	264.63	264.35	263.88	263.3	263.16	262.61	262.15	261.72	261.33	260.9	260.53	260.45	260.29	260.22	260.12	260.01	259.9	259.62
8.2	264.69	264.54	264.25	263.81	263.58	263.07	262.61	262.16	261.71	261.43	260.94	260.56	260.49	260.35	260.24	260.11	260.02	259.9	259.64
8.3	264.66	264.57	264.45	263.89	263.56	263.16	262.64	262.19	261.74	261.45	260.97	260.58	260.49	260.33	260.26	260.17	260.05	259.94	259.65
8.4	264.7	264.65	264.36	263.93	263.65	263.16	262.69	262.2	261.82	261.47	261.01	260.63	260.5	260.41	260.29	260.15	260.06	259.99	259.62
8.5	264.64	264.46	264.37	263.98	263.58	263.09	262.67	262.24	261.8	261.54	261.03	260.68	260.56	260.4	260.35	260.22	260.11	259.93	259.66
8.6	264.55	264.48	264.34	263.96	263.47	263.17	262.72	262.27	261.86	261.56	261.1	260.69	260.61	260.39	260.37	260.25	260.11	259.98	259.73
8.7	264.76	264.4	264.39	263.9	263.49	263.21	262.73	262.25	261.87	261.55	261.08	260.74	260.64	260.45	260.37	260.24	260.15	260	259.72
8.8	264.62	264.5	264.29	263.89	263.56	263.19	262.68	262.31	261.86	261.6	261.1	260.75	260.66	260.48	260.41	260.25	260.12	260.04	259.74
8.9	264.63	264.39	264.24	264.05	263.49	263.16	262.73	262.32	261.91	261.61	261.16	260.82	260.67	260.53	260.41	260.27	260.18	260.05	259.75
9	264.65	264.34	264.28	264.06	263.57	263.19	262.76	262.32	261.93	261.61	261.12	260.85	260.7	260.56	260.41	260.34	260.2	260.07	259.79
9.1	264.64	264.54	264.3	263.9	263.57	263.18	262.73	262.34	261.97	261.65	261.19	260.85	260.73	260.55	260.45	260.34	260.22	260.12	259.77
9.2	264.52	264.49	264.31	263.92	263.42	263.2	262.75	262.31	261.95	261.65	261.22	260.89	260.75	260.59	260.47	260.34	260.19	260.13	259.78
9.3	264.64	264.54	264.34	264.02	263.48	263.18	262.76	262.39	261.98	261.71	261.19	260.87	260.8	260.55	260.51	260.33	260.25	260.07	259.79
9.4	264.65	264.48	264.16	263.83	263.53	263.27	262.79	262.39	262.03	261.69	261.24	260.92	260.82	260.63	260.55	260.38	260.24	260.12	259.82
9.5	264.68	264.35	264.39	263.97	263.46	263.2	262.78	262.35	262.02	261.75	261.27	260.91	260.8	260.61	260.56	260.37	260.28	260.11	259.85
9.6	264.63	264.6	264.32	263.96	263.42	263.28	262.83	262.42	262.06	261.75	261.28	260.96	260.83	260.64	260.58	260.43	260.3	260.13	259.83
9.7	264.54	264.3	264.38	263.84	263.49	263.16	262.81	262.38	262.02	261.73	261.35	260.95	260.81	260.68	260.55	260.4	260.32	260.2	259.81
9.8	264.6	264.48	264.24	263.92	263.51	263.21	262.82	262.41	262.05	261.8	261.35	260.99	260.92	260.66	260.59	260.45	260.33	260.17	259.84
9.9	264.68	264.65	264.22	263.87	263.51	263.26	262.81	262.38	262.1	261.82	261.34	261.01	260.91	260.72	260.63	260.46	260.39	260.21	259.87
10	264.55	264.37	264.26	263.87	263.44	263.24	262.81	262.44	262.07	261.81	261.38	261.02	260.93	260.77	260.64	260.46	260.39	260.2	259.9

## Sheet: N(uV K^-1)
B[T]/T[K]	0.1	0.2	0.3	0.4	0.6	0.8	1	1.2	1.6	2	2.2	2.4	2.7	3	3.3	3.7	4.3
0				-0.014053			-0.044576	-0.026517	0.0004627	0.029308	0.065387	0.012694			0.007686	0.0040158	-0.0014962
0.1			-0.029154	-0.00095375	0.0061017	-0.013545	-0.028234	-0.018019	-0.0056737	0.097479	0.22332	0.05637	0.02703	-0.00041917	0.006645	0.0058824	-0.0076348
0.2			-0.038607	-0.019241	0.020625	0.0093493	0.0014053	0.0062751	0.0054178	0.28049	0.40276	0.092958	0.025028	0.004383	0.0074365	0.0044577	-0.0091492
0.3			-0.034618	-0.019179	0.03135	0.0099996	0.025801	0.029092	0.030455	0.60584	0.53528	0.14252	0.034984	0.0058522	0.0074531	0.00013258	-0.0050838
0.4			-0.030961	-0.015604	0.029151	-0.0031624	0.015066	0.043525	0.074248	0.81096	0.60976	0.17889	0.042835	0.016002	0.0072101	0.00372	0.0038195
0.5		0.0035925	-0.038107	-0.02342	0.026261	-0.0013584	0.016082	0.038225	0.16888	1.0331	0.63911	0.20619	0.050285	0.028243	0.0038658	0.0093604	0.0067662
0.6		0.003621	-0.050017	-0.024996	0.01834	-0.017074	0.015746	0.056016	0.32959	1.1808	0.66031	0.21962	0.06117	0.031101	0.0057132	0.023505	0.012814
0.7		0.0026393	-0.036233	-0.033772	0.014809	-0.012721	-0.0013356	0.076821	0.50691	1.277	0.67651	0.23009	0.067269	0.037415	0.010676	0.015116	0.0091011
0.8		-0.010563	-0.032842	-0.020974	0.0079423	0.033883	0.0011702	0.065493	0.69752	1.2858	0.65839	0.24024	0.078058	0.040018	0.018877	0.023447	0.0068845
0.9		-0.0030252	-0.021067	-0.031742	0.0039099	0.033751	0.008907	0.065167	0.91273	1.2469	0.65178	0.24808	0.086214	0.044694	0.021867	0.021973	0.0038064
1		0.00718	-0.012735	-0.020877	0.010768	0.025963	0.012559	0.098757	1.148	1.2321	0.61678	0.25199	0.091748	0.055447	0.013744	0.0069264	0.013816
1.1		0.015331	-0.01461	-0.042865	0.0087854	0.003047	0.018278	0.10987	1.4312	1.1618	0.56656	0.24781	0.096559	0.059684	0.023355	0.023227	-0.00043136
1.2		0.020617	-0.0054194	-0.032272	0.015455	-0.032367	0.029597	0.13042	1.6782	1.1155	0.54861	0.24743	0.093518	0.062331	0.029934	0.035474	-0.0086028
1.3		0.024982	-0.018246	-0.038191	0.020027	-0.025975	0.027577	0.19483	1.9286	1.0229	0.49536	0.2578	0.097111	0.059538	0.031617	0.032937	-0.000745
1.4		0.019927	-0.017796	-0.010899	0.016436	-0.024768	0.051384	0.28848	2.1233	0.96683	0.48573	0.26133	0.10958	0.060856	0.02862	0.024269	0.004069
1.5		0.023966	-0.0088967	-0.02947	0.020998	-0.027322	0.066073	0.39354	2.265	0.89371	0.48746	0.27135	0.11369	0.066192	0.030018	0.019504	0.0026429
1.6		0.023296	-0.020274	-0.0058291	0.01337	-0.0021447	0.089909	0.52077	2.3381	0.81753	0.4598	0.26242	0.11923	0.063849	0.045058	0.036725	0.010667
1.7		0.02509	-0.014631	-0.01067	0.0083324	-0.019641	0.12467	0.69489	2.355	0.74188	0.44903	0.25064	0.12824	0.065151	0.052649	0.048717	0.016389
1.8		0.013992	-0.011088	-0.0082098	0.0141	0.0042072	0.20032	0.90592	2.316	0.70652	0.42464	0.2555	0.12472	0.063547	0.057674	0.052598	0.012995
1.9		0.00858	-0.0056196	-0.0077279	0.0011231	-0.01455	0.28752	1.093	2.2311	0.66372	0.41158	0.25165	0.12511	0.061517	0.055579	0.050096	0.015808
2		0.007617	-0.0048797	0.005036	0.016194	0.023014	0.39574	1.3312	2.1294	0.62348	0.41346	0.25604	0.1206	0.070248	0.047491	0.047167	0.021528
2.1		0.0032428	0.0094955	0.010296	-0.00068031	-0.0081893	0.49506	1.5929	1.9959	0.5717	0.3882	0.25484	0.12489	0.067303	0.052966	0.038174	0.021949
2.2		-0.00097025	0.024531	0.0043155	-0.006035	0.05455	0.63017	1.8833	1.8582	0.54444	0.36928	0.25111	0.1208	0.074561	0.055306	0.033766	0.022986
2.3		-0.0030295	0.014356	-0.009159	0.012475	0.098173	0.79405	2.142	1.7134	0.52717	0.35111	0.24254	0.12272	0.081068	0.046085	0.045644	0.025918
2.4		-0.001276	0.017056	-0.0081467	-0.011743	0.17307	1.0072	2.3333	1.5701	0.51719	0.33357	0.23605	0.12006	0.080223	0.05037	0.040796	0.02798
2.5		-0.0018605	0.0019295	-0.0051879	0.0060793	0.25649	1.2182	2.4629	1.4252	0.48689	0.33094	0.22506	0.11844	0.095474	0.060805	0.042011	0.017789
2.6		0.01155	-0.014309	0.0098655	0.030062	0.37059	1.451	2.5554	1.3086	0.48101	0.3438	0.22546	0.12466	0.09753	0.066419	0.041993	0.021468
2.7		0.006733	-0.017467	0.036421	0.038498	0.44934	1.7359	2.6616	1.2121	0.4414	0.33429	0.22152	0.13316	0.092332	0.064456	0.047534	0.037578
2.8		0.003004	-0.029186	0.040145	0.066917	0.57209	1.9786	2.6619	1.1136	0.43614	0.31716	0.22769	0.12147	0.086103	0.063577	0.048332	0.032614
2.9		-0.0091298	-0.038344	0.040238	0.096268	0.71211	2.1677	2.607	1.0223	0.4318	0.31	0.21753	0.13153	0.083216	0.060437	0.04902	0.026838
3		-0.0035633	-0.0062583	0.034172	0.10722	0.90328	2.3496	2.4972	0.94096	0.40889	0.29392	0.21446	0.13436	0.082341	0.063776	0.04256	0.02581
3.1		0.0057335	-0.008201	0.028487	0.15697	1.0995	2.4694	2.3592	0.87505	0.38704	0.28239	0.20007	0.13265	0.084633	0.066582	0.039749	0.034123
3.2		-0.001993	0.0067961	0.029302	0.20566	1.3426	2.5225	2.1894	0.81544	0.3788	0.26778	0.18901	0.13861	0.098329	0.063552	0.053384	0.042117
3.3	0.080396	0.013057	0.029193	0.063519	0.29908	1.6291	2.5045	2.0248	0.75042	0.3688	0.247	0.19828	0.12963	0.10263	0.074447	0.045791	0.040102
3.4	0.0054261	0.020971	0.020092	0.10609	0.4417	1.8556	2.4381	1.8491	0.68596	0.34313	0.24542	0.20735	0.12269	0.10416	0.076706	0.046812	0.024201
3.5	0.010376	0.016513	0.043055	0.1403	0.56675	2.0188	2.3224	1.677	0.64156	0.32089	0.2447	0.20256	0.11897	0.10321	0.079751	0.043636	0.020572
3.6	0.073711	0.0077137	0.058597	0.17591	0.70341	2.1483	2.1654	1.4876	0.60661	0.30433	0.25115	0.2143	0.11311	0.096575	0.074569	0.053606	0.027488
3.7	0.058604	-0.006547	0.061702	0.23416	0.89561	2.2162	1.9844	1.3424	0.56907	0.30421	0.24776	0.19042	0.10474	0.090575	0.073944	0.057664	0.034188
3.8	-0.002401	0.0029965	0.058756	0.26541	1.0873	2.2259	1.7955	1.2022	0.53112	0.30777	0.22849	0.18753	0.10842	0.085688	0.074447	0.041544	0.028969
3.9	0.043744	-0.0034027	0.066936	0.34902	1.2675	2.1409	1.6108	1.0827	0.50198	0.29212	0.22464	0.18532	0.11166	0.084708	0.073227	0.045658	0.033052
4	0.039804	-0.0012576	0.10018	0.39146	1.3987	2.0155	1.4692	0.98873	0.483	0.2872	0.21238	0.18755	0.11484	0.081377	0.082099	0.064798	0.036479
4.1	0.042466	0.020887	0.15638	0.48695	1.4864	1.8831	1.3117	0.90298	0.45757	0.28512	0.20449	0.18606	0.1149	0.089588	0.082049	0.060873	0.034572
4.2	0.082128	0.022976	0.22475	0.55087	1.5378	1.7456	1.1941	0.83635	0.42663	0.25569	0.20718	0.17245	0.11568	0.090301	0.075907	0.054854	0.03299
4.3	0.024641	0.01774	0.29523	0.73359	1.5244	1.5559	1.0742	0.75531	0.41474	0.25727	0.19959	0.1804	0.12087	0.089763	0.077069	0.061506	0.050574
4.4	0.0086279	0.033728	0.38726	0.85518	1.4671	1.3605	0.94058	0.69835	0.39683	0.24212	0.19495	0.17804	0.12223	0.10059	0.08013	0.059005	0.05285
4.5	0.056781	0.091531	0.48947	0.94305	1.3602	1.1965	0.88585	0.65738	0.36645	0.24139	0.1955	0.18314	0.11786	0.098766	0.069642	0.054413	0.036669
4.6	0.11157	0.14625	0.5544	0.97714	1.2311	1.0518	0.80727	0.62027	0.34686	0.23046	0.18785	0.17333	0.11641	0.096809	0.06593	0.060063	0.016482
4.7	0.16538	0.20652	0.594	0.97026	1.0977	0.9499	0.73072	0.58443	0.33709	0.23272	0.18864	0.17951	0.10565	0.098004	0.067695	0.060554	0.025029
4.8	0.13835	0.28841	0.61164	0.93934	0.96889	0.83661	0.65894	0.55636	0.32421	0.21663	0.18939	0.16623	0.10652	0.087848	0.067008	0.063572	0.02084
4.9	0.21136	0.36699	0.60582	0.8385	0.83352	0.73445	0.61356	0.50882	0.31576	0.2009	0.18407	0.1678	0.10232	0.091755	0.076349	0.061188	0.028474
5	0.29317	0.39236	0.57194	0.79522	0.739	0.6731	0.5502	0.46572	0.29862	0.2098	0.17626	0.1513	0.099056	0.086258	0.084309	0.048102	0.033756
5.1	0.30296	0.37726	0.50904	0.6994	0.65905	0.58599	0.49399	0.43129	0.28842	0.2016	0.16587	0.14735	0.10488	0.082738	0.087463	0.045231	0.03681
5.2	0.30359	0.34017	0.44658	0.59912	0.57714	0.50149	0.4576	0.39932	0.2722	0.2042	0.1675	0.12993	0.10096	0.086032	0.079943	0.049468	0.037243
5.3	0.22009	0.28778	0.38737	0.50686	0.49942	0.46422	0.42647	0.38543	0.26133	0.178	0.15745	0.13231	0.11254	0.089783	0.077839	0.054582	0.036826
5.4	0.18382	0.24616	0.32912	0.41645	0.41315	0.41538	0.40513	0.35485	0.25663	0.18833	0.16447	0.14063	0.11261	0.09454	0.073107	0.058509	0.040429
5.5	0.15743	0.18644	0.2822	0.36335	0.3777	0.36993	0.38192	0.32897	0.23493	0.18853	0.16124	0.14533	0.11708	0.091935	0.065937	0.05894	0.051974
5.6	0.092108	0.15857	0.25523	0.31956	0.3313	0.3183	0.34953	0.31228	0.22804	0.19113	0.1559	0.14752	0.11725	0.09188	0.069635	0.056088	0.049988
5.7	0.016964	0.12891	0.22105	0.28896	0.29213	0.30611	0.31426	0.29805	0.22496	0.1809	0.1539	0.14123	0.11194	0.088934	0.074125	0.060368	0.051958
5.8	0.07953	0.10722	0.18005	0.25871	0.26914	0.28011	0.29017	0.27958	0.21549	0.1673	0.14333	0.13748	0.1068	0.086871	0.078401	0.076337	0.054577
5.9	-0.011038	0.10419	0.15116	0.22446	0.25268	0.2925	0.26417	0.26797	0.20167	0.1639	0.14742	0.12546	0.097375	0.08424	0.082657	0.075509	0.048216
6	0.04925	0.087352	0.12857	0.20184	0.23122	0.26938	0.24645	0.24561	0.19819	0.16948	0.13347	0.13183	0.10109	0.083415	0.078915	0.059024	0.030499
6.1	-0.00025758	0.069916	0.10569	0.18071	0.2102	0.24963	0.22872	0.22861	0.17884	0.16035	0.12556	0.12316	0.099526	0.0896	0.089962	0.061545	0.033812
6.2	-0.026944	0.055356	0.092381	0.17391	0.17803	0.20631	0.22165	0.23076	0.17459	0.1495	0.12615	0.14557	0.10225	0.10072	0.087041	0.061584	0.038391
6.3	0.004111	0.059102	0.077961	0.15531	0.14182	0.18455	0.21584	0.22081	0.17907	0.13829	0.11674	0.14626	0.10633	0.095633	0.084536	0.056551	0.042231
6.4	0.0066558	0.055244	0.071693	0.13177	0.12219	0.18824	0.20323	0.20741	0.17191	0.1336	0.11918	0.14603	0.10874	0.091312	0.085213	0.052262	0.049808
6.5	0.017293	0.051137	0.065077	0.12171	0.10811	0.16697	0.19346	0.2044	0.17058	0.13705	0.12292	0.10741	0.1061	0.081937	0.073727	0.052157	0.057897
6.6	-0.0074141	0.037726	0.052275	0.10787	0.11489	0.14724	0.19072	0.20549	0.17127	0.13573	0.11635	0.096991	0.10426	0.076699	0.074649	0.057144	0.05192
6.7	0.056091	0.041001	0.033018	0.10524	0.11975	0.12683	0.17773	0.20228	0.16869	0.1275	0.11854	0.094792	0.098034	0.07858	0.065596	0.058716	0.041971
6.8		0.030382	0.017555	0.10013	0.11227	0.12283	0.16102	0.19558	0.14863	0.13446	0.11342	0.10418	0.093177	0.080137	0.061131	0.062978	0.046605
6.9		0.012996	-0.00023521	0.079125	0.11389	0.1351	0.14725	0.18023	0.12682	0.12641	0.11628	0.11244	0.094528	0.08262	0.05934	0.066283	0.045499
7		0.019951	0.0020942	0.059612	0.076437	0.14276	0.13876	0.16659	0.13801	0.12031	0.11609	0.11089	0.096383	0.080265	0.06505	0.064382	0.03996
7.1		0.0021443	0.00071238	0.054056	0.067583	0.15461	0.13116	0.15516	0.13703	0.11436	0.11729	0.11107	0.098084	0.075827	0.068296	0.062359	0.037262
7.2		0.012995	0.008663	0.058103	0.067044	0.12643	0.11666	0.13852	0.12617	0.12519	0.11679	0.11158	0.095703	0.071921	0.070699	0.06209	0.033008
7.3		0.018082	0.019948	0.05506	0.072187	0.10552	0.11796	0.12777	0.12202	0.12399	0.11024	0.10839	0.094819	0.066518	0.073111	0.048857	0.036367
7.4		0.0028164	0.015534	0.036326	0.090689	0.10096	0.10471	0.13198	0.11373	0.11504	0.10723	0.090922	0.087303	0.068874	0.068624	0.044816	0.037436
7.5		0.0035995	0.00026434	0.019533	0.10492	0.082782	0.099674	0.13913	0.12362	0.11394	0.10341	0.093334	0.084778	0.070031	0.062612	0.040884	0.04623
7.6		-0.0016923	0.00055	0.028446	0.077741	0.1061	0.10086	0.13385	0.12863	0.12528	0.10185	0.11529	0.081574	0.071034	0.073961	0.040865	0.044348
7.7		-0.013154	0.0004691	0.028941	0.046458	0.13039	0.10894	0.11911	0.11812	0.10781	0.087981	0.12188	0.076362	0.070423	0.076077	0.056477	0.036882
7.8		-0.011771	-0.010084	0.026598	0.057391	0.10545	0.098216	0.11173	0.1067	0.11459	0.089052	0.10478	0.082341	0.073036	0.071248	0.066279	0.036832
7.9		-0.0028941	0.0028888	0.023306	0.067556	0.083096	0.092834	0.10605	0.10557	0.11025	0.10401	0.10837	0.077008	0.072501	0.0674	0.050599	0.044867
8		-0.0070073	-5.2527e-06	0.023274	0.05039	0.092761	0.077671	0.1228	0.10379	0.099364	0.092411	0.1045	0.075408	0.068019	0.058733	0.043097	0.038079
8.1		0.0052061	-0.0026678	0.028104	0.039438	0.070144	0.072705	0.11634	0.086742	0.081345	0.087946	0.105	0.070561	0.06707	0.047946	0.045361	0.040334
8.2		0.0012341	-0.0026131	0.0078104	0.043461	0.07555	0.065507	0.10447	0.084876	0.074453	0.086572	0.098032	0.068439	0.066842	0.043379	0.034242	0.040297
8.3		0.017285	-0.014913	0.0095343	0.050077	0.076142	0.060415	0.080585	0.083035	0.080573	0.08055	0.08002	0.077144	0.069324	0.046379	0.031204	0.021511
8.4		0.014639	0.0018383	0.0042178	0.055292	0.093388	0.065424	0.084603	0.085956	0.10173	0.082683	0.07375	0.082639	0.07532	0.049432	0.044551	0.028801
8.5		0.0046336	0.016118	0.0046795	0.060207	0.067074	0.067443	0.08138	0.083532	0.090369	0.089453	0.066197	0.081112	0.076516	0.052141	0.049627	0.04804
8.6		0.0086324	0.015191	-0.006077	0.053294	0.053119	0.066917	0.08761	0.087349	0.095499	0.093235	0.076013	0.087145	0.071607	0.055295	0.050606	0.057436
8.7		0.014687	0.018459	-0.017723	0.043401	0.055471	0.059405	0.07528	0.082582	0.092647	0.092947	0.080498	0.087601	0.069393	0.065384	0.053665	0.059845
8.8		-0.0001783	0.024089	-0.014811	0.041531	0.090898	0.066789	0.061473	0.080901	0.08756	0.092894	0.082907	0.075276	0.066628	0.065823	0.053466	0.057024
8.9		0.016584	0.020247	-0.0003735	0.048644	0.046454	0.075068	0.067897	0.077079	0.085039	0.09897	0.098181	0.06828	0.074407	0.045978	0.043884	0.043172
9		0.0176	0.018758	-0.00783	0.027958	0.086377	0.069445	0.079744	0.067508	0.075237	0.089547	0.092851	0.05891	0.076318	0.045456	0.032201	0.033478
9.1		0.016292	0.019656	-0.0015899	0.031228	0.070004	0.068426	0.07398	0.068973	0.076061	0.079137	0.085915	0.062889	0.08098	0.045523	0.030044	0.038894
9.2		0.016892	0.011098	-0.00161	0.036166	0.038502	0.067831	0.070151	0.070971	0.066773	0.083687	0.076391	0.075033	0.072658	0.043292	0.030714	0.054511
9.3		0.0013774	-0.0058427	0.0010478	0.033688	0.033779	0.069214	0.078256	0.075326	0.067595	0.089548	0.076265	0.071951	0.062637	0.058529	0.044543	0.048812
9.4		0.00033182	-0.011579	-0.012142	0.06046	0.01476	0.070545	0.073316	0.065148	0.068896	0.095826	0.075877	0.079361	0.061724	0.052747	0.049168	0.041172
9.5		0.0088564	-0.0099111	-0.024014	0.054198	0.0068744	0.070425	0.058514	0.060469	0.06915	0.085192	0.071104	0.084819	0.050958	0.039205	0.036339	0.046891
9.6		0.011584	-0.010833	-0.021573	0.048496	0.016819	0.062765	0.051012	0.064044	0.068195	0.085533	0.06722	0.085455	0.052754	0.042056	0.040807	0.049547
9.7		0.013652	-0.017404	-0.038504	0.013665	0.044383	0.050356	0.057902	0.056681	0.071896	0.08162	0.067966	0.087494	0.0575	0.047323	0.049385	0.034293
9.8		0.0105	-0.01021	-0.011328	0.0034896	0.054994	0.052504	0.057459	0.052419	0.062241	0.070612	0.080919	0.067068	0.061373	0.044498	0.039309	0.025401
9.9		0.019954	0.0030292	-0.006191	-0.0024738	0.022351	0.053855	0.074249	0.05917	0.059004	0.064565	0.068105	0.064673	0.06888	0.042764	0.035641	0.033005
10		-0.0088741	0.020108	0.033371		0.0042949	0.073406	0.057996	0.061733	0.060441	0.078839	0.064634	0.058593	0.071222	0.047664	0.030999	0.017483

## Sheet: axy(nA K^-1)
B(T)/T(K)	0.1	0.2	0.3	0.4	0.6	0.8	1	1.2	1.6	2	2.2	2.4	2.7	3	3.3	3.7	4.3
0										2.3008	1.5645	0.081592			0.029933	0.015612	-0.0058035
0.1										5.7716	3.3922	0.31292	0.10717	-0.0016389	0.025879	0.022872	-0.029612
0.2									2.1044	10.591	4.0385	0.46193	0.098958	0.017131	0.028953	0.017328	-0.035486
0.3									7.4183	14.922	4.1211	0.66127	0.1383	0.022864	0.029014	0.0005154	-0.019716
0.4									12.144	13.687	3.9179	0.79675	0.16923	0.062504	0.02807	0.01446	0.014812
0.5									20.061	12.771	3.6245	0.89239	0.19844	0.11036	0.015049	0.036384	0.026241
0.6									28.092	11.607	3.4377	0.93148	0.24124	0.12148	0.022236	0.091343	0.049692
0.7									31.127	10.259	3.3047	0.96242	0.26521	0.14609	0.041548	0.058737	0.035292
0.8									31.206	8.8223	3.071	0.99399	0.30732	0.15632	0.07346	0.091102	0.026692
0.9							5.868	16.264	30.393	7.5727	2.9361	1.0191	0.33929	0.17442	0.085067	0.085356	0.014757
1							6.5353	19.213	29.628	6.8147	2.7097	1.0281	0.36083	0.21636	0.053453	0.026902	0.053563
1.1							7.4082	16.859	28.635	6.024	2.4397	1.0059	0.37947	0.23275	0.090837	0.090204	-0.0016721
1.2							9.4525	15.855	26.596	5.4707	2.3253	1.0001	0.36726	0.24313	0.11639	0.13775	-0.033344
1.3							7.0519	18.767	24.785	4.8073	2.0758	1.0376	0.38116	0.23222	0.12293	0.12789	-0.0028875
1.4							10.649	22.474	22.661	4.3978	2.0155	1.0488	0.42987	0.23721	0.11124	0.094213	0.015769
1.5							11.403	24.362	20.825	3.9605	2.0068	1.0857	0.4456	0.25798	0.11664	0.075705	0.010243
1.6							12.678	25.601	18.602	3.556	1.8805	1.0472	0.46706	0.24875	0.1751	0.14254	0.041334
1.7							14.366	27.23	16.58	3.1727	1.8256	0.99789	0.50203	0.25374	0.20451	0.18903	0.0635
1.8							18.85	28.484	14.689	2.9798	1.7174	1.0148	0.48795	0.24741	0.224	0.20404	0.050348
1.9							21.905	28.318	12.954	2.7689	1.6568	0.99785	0.48902	0.23941	0.21585	0.19433	0.061239
2							24.332	28.07	11.576	2.5768	1.6592	1.0134	0.4712	0.27324	0.18432	0.18295	0.083389
2.1							24.575	27.582	10.221	2.3464	1.553	1.0071	0.48772	0.26172	0.20556	0.148	0.085003
2.2						6.1309	25.737	27.03	9.0614	2.2198	1.4737	0.99066	0.47144	0.28981	0.21459	0.13091	0.089018
2.3						9.1365	26.267	25.752	8.033	2.137	1.4002	0.95547	0.47868	0.31504	0.17877	0.17693	0.10036
2.4						13.25	27.021	24.124	7.1264	2.0858	1.3254	0.92879	0.46801	0.31168	0.19537	0.15812	0.10834
2.5						16.087	26.674	21.866	6.3148	1.9551	1.3112	0.88443	0.46139	0.37076	0.23574	0.16278	0.068864
2.6					4.0146	18.994	26.07	19.781	5.6767	1.925	1.3597	0.88493	0.48532	0.37858	0.25752	0.16268	0.083105
2.7					4.3155	18.842	26.184	18.455	5.1659	1.7609	1.3175	0.86849	0.51835	0.35844	0.2498	0.18413	0.14543
2.8					6.2739	19.624	24.793	16.602	4.6799	1.7349	1.2494	0.89192	0.47257	0.33401	0.24639	0.18718	0.12622
2.9					7.4686	19.95	22.864	14.88	4.2456	1.7126	1.2194	0.85121	0.51148	0.32281	0.23413	0.18979	0.10385
3					6.825	20.691	21.046	13.219	3.8729	1.6181	1.1551	0.83855	0.5222	0.3192	0.24699	0.16474	0.099855
3.1					8.2041	20.642	19.08	11.757	3.5714	1.5286	1.1074	0.78148	0.51538	0.32811	0.25788	0.15385	0.13202
3.2				3.257	8.7768	20.701	17.29	10.429	3.3055	1.493	1.0487	0.73781	0.53829	0.38099	0.24607	0.20658	0.16292
3.3			4.0798	5.8543	10.449	20.763	15.301	9.267	3.0231	1.451	0.96673	0.77331	0.50322	0.39766	0.28818	0.17718	0.15511
3.4			2.3614	8.0551	12.606	19.764	13.532	8.1946	2.7494	1.3478	0.95937	0.80811	0.47608	0.40342	0.29692	0.18113	0.093599
3.5			4.2157	8.6956	13.189	17.975	11.998	7.2461	2.5612	1.2588	0.95546	0.7889	0.46156	0.39975	0.30866	0.16878	0.079566
3.6			4.7023	8.8811	13.336	16.359	10.5	6.2991	2.4123	1.1922	0.97986	0.83406	0.4386	0.37384	0.28848	0.20734	0.10628
3.7			4.0151	9.6266	13.812	14.664	9.1514	5.6009	2.2548	1.19	0.96564	0.74063	0.40596	0.35061	0.28603	0.22295	0.13216
3.8			3.0983	8.9475	13.577	13.075	7.9922	4.9497	2.0994	1.2025	0.8898	0.729	0.42005	0.33162	0.28793	0.16062	0.11199
3.9			2.8404	9.662	12.888	11.391	6.9543	4.4095	1.9782	1.14	0.87423	0.71996	0.43255	0.32764	0.28317	0.17651	0.12775
4			3.6174	8.7881	11.765	9.8995	6.1981	3.9953	1.8988	1.1197	0.82606	0.7283	0.44472	0.31477	0.31738	0.25046	0.141
4.1			4.5531	8.836	10.547	8.7122	5.435	3.6222	1.7952	1.1107	0.79465	0.72205	0.44479	0.34643	0.31711	0.23522	0.13359
4.2			5.3808	7.9811	9.4154	7.7122	4.8782	3.3349	1.6707	0.99503	0.80463	0.66894	0.44769	0.34911	0.29337	0.21194	0.1275
4.3		0.5495	5.7096	8.4366	8.1824	6.6494	4.3431	2.9964	1.6215	1.0003	0.77487	0.69941	0.46768	0.34697	0.29777	0.23758	0.19544
4.4	0.31033	0.84167	5.9971	7.8156	7.2433	5.6688	3.7703	2.7585	1.5491	0.94071	0.75631	0.6899	0.47273	0.38872	0.30959	0.22792	0.2042
4.5	1.6879	1.9119	6.0058	6.8663	6.2164	4.8966	3.5255	2.5877	1.4285	0.9371	0.75804	0.70951	0.45569	0.3816	0.26901	0.21014	0.14165
4.6	2.7453	2.3839	5.3143	6.0566	5.3366	4.2463	3.194	2.4346	1.3504	0.89425	0.72797	0.67114	0.44997	0.374	0.25461	0.23195	0.063666
4.7	3.3346	2.6514	4.4739	5.1387	4.5907	3.794	2.8777	2.2874	1.3108	0.90232	0.73052	0.69475	0.40829	0.37849	0.2614	0.23381	0.096679
4.8	2.2381	2.8172	3.7194	4.4454	3.9555	3.3149	2.5861	2.1728	1.2593	0.8396	0.7332	0.64311	0.41151	0.33921	0.25871	0.24543	0.080483
4.9	2.6934	2.7315	3.1209	3.6687	3.3449	2.8923	2.3994	1.983	1.2255	0.77787	0.71225	0.64913	0.39527	0.35428	0.29472	0.23618	0.10995
5	2.8982	2.2875	2.6202	3.3109	2.9306	2.6367	2.1453	1.8117	1.1577	0.81209	0.68161	0.58496	0.38246	0.33292	0.32537	0.18564	0.13034
5.1	2.1175	1.8523	2.1604	2.818	2.5904	2.2869	1.9224	1.6749	1.1173	0.77994	0.6411	0.56959	0.4049	0.31932	0.33748	0.17457	0.14211
5.2	1.6091	1.4821	1.8102	2.3709	2.254	1.9511	1.7769	1.5489	1.0537	0.7896	0.64734	0.50209	0.38966	0.33196	0.30847	0.19089	0.14378
5.3	0.97895	1.1736	1.5307	1.9846	1.941	1.8013	1.6529	1.4932	1.0108	0.68801	0.60824	0.51106	0.43437	0.34635	0.30031	0.21061	0.14214
5.4	0.74682	0.9689	1.2819	1.6171	1.6002	1.6082	1.5683	1.3729	0.99206	0.72757	0.63515	0.54301	0.43444	0.36468	0.28198	0.22576	0.15601
5.5	0.61425	0.72227	1.0896	1.4038	1.4588	1.4295	1.4766	1.2716	0.90767	0.72812	0.62247	0.56101	0.45164	0.35454	0.25429	0.22735	0.20057
5.6	0.35312	0.60886	0.97999	1.2305	1.2768	1.2279	1.3494	1.206	0.88042	0.73786	0.60163	0.5694	0.45217	0.35432	0.26853	0.21629	0.19293
5.7	0.064505	0.49231	0.84616	1.1091	1.1239	1.1794	1.2121	1.15	0.868	0.69803	0.59366	0.54491	0.43156	0.34293	0.28582	0.23283	0.20049
5.8	0.3014	0.40812	0.68756	0.99163	1.0338	1.078	1.1181	1.0777	0.83107	0.6453	0.55274	0.53027	0.41175	0.33486	0.30225	0.29435	0.2106
5.9	-0.041769	0.39613	0.57645	0.85857	0.96928	1.1245	1.0171	1.0323	0.77731	0.632	0.5684	0.48387	0.37533	0.32472	0.31866	0.29113	0.18603
6	0.18629	0.33174	0.48969	0.77066	0.88608	1.0347	0.94804	0.94577	0.76379	0.65323	0.5145	0.50823	0.3896	0.32147	0.30417	0.22752	0.11765
6.1	-0.00097376	0.26526	0.40217	0.68946	0.8049	0.95787	0.87931	0.87961	0.68879	0.61785	0.4838	0.4747	0.38343	0.34522	0.34676	0.23722	0.13043
6.2	-0.10184	0.21	0.35152	0.66322	0.68114	0.79135	0.8517	0.88748	0.67215	0.57594	0.48593	0.56104	0.39392	0.38813	0.33542	0.23737	0.14808
6.3	0.015534	0.22403	0.29646	0.59184	0.5422	0.70736	0.82891	0.8489	0.68917	0.53264	0.44967	0.56354	0.40951	0.36838	0.32571	0.21795	0.16287
6.4	0.025157	0.20944	0.27256	0.50222	0.467	0.72115	0.77998	0.79691	0.66151	0.51441	0.45891	0.56252	0.41874	0.35173	0.32831	0.20137	0.19209
6.5	0.065341	0.19381	0.24729	0.46371	0.41299	0.63939	0.74228	0.785	0.65622	0.52751	0.47317	0.4136	0.40857	0.31554	0.28401	0.20097	0.22326
6.6	-0.028005	0.14302	0.19865	0.41072	0.43877	0.56352	0.73135	0.78899	0.65852	0.52236	0.44776	0.37344	0.40136	0.29535	0.28753	0.22016	0.20021
6.7	0.21191	0.1554	0.12543	0.40043	0.45715	0.48523	0.68127	0.77645	0.64845	0.49055	0.45614	0.36499	0.37734	0.30259	0.25262	0.22616	0.16183
6.8		0.11515	0.066663	0.38114	0.42842	0.46975	0.61706	0.75039	0.57127	0.51721	0.43628	0.40107	0.35855	0.30849	0.23542	0.24258	0.1797
6.9		0.049222	-0.00089338	0.30089	0.43447	0.51653	0.56396	0.69128	0.48727	0.48612	0.44729	0.43271	0.36384	0.31806	0.22848	0.25531	0.1754
7		0.075595	0.0079512	0.22664	0.29149	0.54562	0.53148	0.63868	0.5301	0.46263	0.44649	0.42667	0.37089	0.30891	0.25046	0.24793	0.15406
7.1		0.0081216	0.0027048	0.20562	0.25767	0.59092	0.50216	0.59473	0.52624	0.43964	0.45096	0.42724	0.37734	0.29185	0.26287	0.24017	0.14364
7.2		0.049233	0.032898	0.22088	0.25559	0.48294	0.44652	0.53082	0.48437	0.48117	0.44902	0.42918	0.36815	0.27673	0.27212	0.2391	0.12723
7.3		0.068511	0.075724	0.2093	0.27514	0.40303	0.4514	0.48958	0.46836	0.47647	0.42369	0.4169	0.36472	0.2559	0.2814	0.18812	0.14018
7.4		0.010671	0.05894	0.13817	0.34561	0.38553	0.4006	0.5056	0.43642	0.44201	0.41212	0.34963	0.33578	0.26495	0.2641	0.1725	0.14425
7.5		0.013635	0.0010032	0.074222	0.39975	0.31607	0.38126	0.5329	0.47432	0.4377	0.39736	0.35879	0.32599	0.26944	0.24096	0.15737	0.17813
7.6		-0.0064118	0.0020885	0.10816	0.29623	0.405	0.38576	0.51257	0.49344	0.48121	0.39127	0.44315	0.31366	0.27322	0.28455	0.15729	0.17087
7.7		-0.049844	0.0017801	0.11003	0.17697	0.4977	0.41657	0.45598	0.45301	0.41406	0.33797	0.4685	0.29357	0.27085	0.29269	0.21736	0.1421
7.8		-0.044598	-0.038281	0.10108	0.21862	0.40239	0.37547	0.42761	0.4091	0.43997	0.34203	0.40274	0.31658	0.28087	0.27411	0.25507	0.1419
7.9		-0.010961	0.010963	0.088588	0.25728	0.31707	0.35485	0.4058	0.40474	0.42318	0.3994	0.41645	0.29603	0.27878	0.25926	0.19472	0.17284
8		-0.02654	-1.994e-05	0.088472	0.19191	0.35397	0.29682	0.46992	0.39789	0.38135	0.35489	0.40154	0.28981	0.26152	0.2259	0.16584	0.14669
8.1		0.019729	-0.010132	0.1068	0.15017	0.26757	0.2778	0.44517	0.33247	0.31222	0.33767	0.40341	0.27116	0.25784	0.1844	0.17453	0.15536
8.2		0.0046779	-0.0099137	0.02969	0.1655	0.28818	0.2503	0.39959	0.32527	0.28574	0.33234	0.37654	0.26299	0.25698	0.16683	0.13175	0.1552
8.3		0.065501	-0.056584	0.036229	0.19067	0.2904	0.23082	0.30822	0.31818	0.30921	0.30923	0.30738	0.29641	0.26646	0.17835	0.12005	0.082846
8.4		0.055464	0.0069722	0.016027	0.21049	0.35618	0.24988	0.32357	0.32932	0.39033	0.3174	0.28321	0.31749	0.28952	0.19008	0.17136	0.11093
8.5		0.017553	0.061149	0.017787	0.22921	0.25578	0.25761	0.31116	0.32	0.34667	0.34331	0.25421	0.31155	0.29405	0.20046	0.19092	0.18501
8.6		0.032704	0.057658	-0.023091	0.20285	0.20253	0.25554	0.33495	0.33454	0.36633	0.35775	0.29192	0.33469	0.27515	0.21259	0.19465	0.22113
8.7		0.055651	0.070055	-0.067333	0.16519	0.21152	0.22685	0.28782	0.31631	0.35533	0.35662	0.30907	0.33645	0.26665	0.25133	0.2064	0.23042
8.8		-0.00067565	0.091398	-0.056277	0.1581	0.34653	0.25506	0.23499	0.30984	0.33579	0.35638	0.31828	0.28907	0.25601	0.25305	0.20561	0.21954
8.9		0.062805	0.076843	-0.0014193	0.18515	0.17709	0.28662	0.25954	0.29514	0.32604	0.37968	0.37685	0.26221	0.28589	0.17672	0.16875	0.16621
9		0.066653	0.071171	-0.02975	0.1064	0.32928	0.26512	0.30482	0.25853	0.28843	0.34348	0.35635	0.22623	0.29315	0.17469	0.12382	0.12887
9.1		0.061736	0.074576	-0.006041	0.11886	0.26684	0.26119	0.28274	0.26408	0.29158	0.30352	0.32975	0.24146	0.31106	0.17494	0.1155	0.14972
9.2		0.064004	0.042132	-0.006117	0.13764	0.14678	0.25894	0.26812	0.27169	0.25595	0.32095	0.29314	0.28806	0.27908	0.16638	0.11807	0.20983
9.3		0.005217	-0.022175	0.0039811	0.12821	0.12873	0.2642	0.29901	0.2884	0.25912	0.34336	0.2927	0.27619	0.2406	0.22489	0.17127	0.18789
9.4		0.0012577	-0.043938	-0.046122	0.23007	0.056252	0.26922	0.28017	0.24938	0.26405	0.36741	0.29113	0.30459	0.23705	0.20268	0.18902	0.15846
9.5		0.03355	-0.037619	-0.091239	0.20625	0.026203	0.26878	0.22354	0.23144	0.26504	0.32665	0.27283	0.32553	0.19572	0.15063	0.13971	0.18046
9.6		0.043886	-0.041125	-0.081941	0.18452	0.06409	0.2395	0.19489	0.24511	0.26132	0.32793	0.2579	0.32794	0.20256	0.16157	0.15687	0.19069
9.7		0.051745	-0.066054	-0.14631	0.051995	0.16916	0.19219	0.22122	0.21688	0.27552	0.31295	0.26073	0.3358	0.22082	0.18179	0.1898	0.13199
9.8		0.039784	-0.038746	-0.043039	0.013277	0.20957	0.20036	0.21947	0.20057	0.23848	0.27063	0.31044	0.25737	0.23564	0.17093	0.15109	0.097755
9.9		0.075619	0.011496	-0.023517	-0.0094131	0.085186	0.20548	0.28359	0.22641	0.22606	0.24747	0.26122	0.24814	0.26445	0.16423	0.13697	0.12701
10		-0.03363	0.076328	0.12677		0.016365	0.2801	0.22152	0.23618	0.23156	0.30215	0.24786	0.2248	0.27345	0.18305	0.11914	0.067267
